# Supplementary material for: Increased immunocompetence and network centrality of allogroomer workers suggest a link between individual and social immunity in honeybees
Source: Sci Rep. 2020 Jun 2;10:8928. doi: 10.1038/s41598-020-65780-w (PMC7265547; doi:10.1038/s41598-020-65780-w)
Supplement: Supplementary file 2 — Supplementary Dataset S1. [file 41598_2020_65780_MOESM2_ESM.xlsx]

## Sheet: Supplementary dataset S1_R3
Intensity C1	Intensity C2	Intensity C3	Intensity C4	Intensity C5	Intensity G1	Intensity G2	Intensity G3	Intensity G4	Intensity G5	LFQ intensity C1	LFQ intensity C2	LFQ intensity C3	LFQ intensity C4	LFQ intensity C5	LFQ intensity G1	LFQ intensity G2	LFQ intensity G3	LFQ intensity G4	LFQ intensity G5	Identification type C1	Identification type C2	Identification type C3	Identification type C4	Identification type C5	Identification type G1	Identification type G2	Identification type G3	Identification type G4	Identification type G5	Only identified by site	Reverse	Potential contaminant	GOBP name	GOMF name	GOCC name	Pfam	Interpro name	Peptides	Razor + unique peptides	Unique peptides	Sequence coverage [%]	Unique + razor sequence coverage [%]	Unique sequence coverage [%]	Mol. weight [kDa]	Q-value	Score	Intensity	MS/MS count	MS/MS count C1
1117300	573020	2556500	1149100	361920	1280100	2043300	605900	1237400	2412300	1151000	753920	2175700	990470	362490	1614200	1627500	885390	999930	1294700	NaN	NaN	NaN	NaN	NaN	NaN	NaN	NaN	NaN	NaN					lipid transporter activity;substrate-specific transporter activity;transporter activity		Vitellogenin_N	Lipid_transp_b-sht_shell;Lipid_transpt_N;Vitellinogen_b-sht_N	9	1	1	61.6	7.6	7.6	25.367	0	9.1638	13337000	30	2
27476000	30159000	21666000	25326000	14402000	17828000	26533000	18903000	36899000	31294000	28631000	42758000	18409000	22359000	13834000	21090000	23359000	23985000	27950000	16384000	NaN	NaN	NaN	NaN	NaN	NaN	NaN	NaN	NaN	NaN							DUF3421;Methyltransf_FA	DM9_repeat;DUF3421;Methyltransf_FA	8	8	8	38.2	38.2	38.2	32.172	0	31.15	250490000	113	12
0	459280	0	0	0	1111300	0	670990	0	0	0	0	0	0	0	0	0	951830	0	0	NaN	NaN	NaN	NaN	NaN	NaN	NaN	NaN	NaN	NaN	+								1	1	1	10.8	10.8	10.8	11.622	1	-2	2241600	0	0
0	0	0	244300	418300	0	0	240240	287570	504050	0	0	0	207580	364460	0	0	333620	271430	307050	NaN	NaN	NaN	NaN	NaN	NaN	NaN	NaN	NaN	NaN	+								1	1	1	5.2	5.2	5.2	36.218	1	-2	1694500	1	0
2491800	0	965180	0	799600	0	0	1089000	0	0	2491800	0	797380	0	777450	0	0	1544700	0	0	NaN	NaN	NaN	NaN	NaN	NaN	NaN	NaN	NaN	NaN									1	1	1	1.7	1.7	1.7	59.777	0.0095602	2.0895	5345500	6	1
0	0	0	0	0	0	0	0	0	0	0	0	0	0	0	0	0	0	0	0	NaN	NaN	NaN	NaN	NaN	NaN	NaN	NaN	NaN	NaN	+								1	1	1	3.2	3.2	3.2	42.259	1	-2	0	0	0
0	0	0	0	0	0	0	0	0	0	0	0	0	0	0	0	0	0	0	0	NaN	NaN	NaN	NaN	NaN	NaN	NaN	NaN	NaN	NaN	+								1	1	1	5.7	5.7	5.7	24.693	1	-2	0	0	0
3150200	1831100	5509900	4387800	782990	3014200	4342800	4092300	0	5404100	3375500	2908400	4057600	3801000	1659400	3653100	3633400	4582200	0	3366000	NaN	NaN	NaN	NaN	NaN	NaN	NaN	NaN	NaN	NaN	+								1	1	1	2.3	2.3	2.3	92.362	1	-2	32515000	1	0
0	0	0	0	0	0	0	0	0	0	0	0	0	0	0	0	0	0	0	0	NaN	NaN	NaN	NaN	NaN	NaN	NaN	NaN	NaN	NaN	+								1	1	1	5	5	5	56.338	1	-2	0	0	0
898970	529500	1769300	0	0	392100	0	552660	0	2156900	949060	601950	1543200	0	0	465450	0	672490	0	1304100	NaN	NaN	NaN	NaN	NaN	NaN	NaN	NaN	NaN	NaN				biological regulation;cellular process;cellular response to stimulus;establishment of localization;establishment of localization in cell;establishment of protein localization;intracellular protein transport;intracellular signal transduction;intracellular transport;nuclear transport;nucleocytoplasmic transport;protein transport;regulation of biological process;regulation of cellular process;respon…	binding;catalytic activity;GTP binding;GTPase activity;guanyl nucleotide binding;guanyl ribonucleotide binding;hydrolase activity;hydrolase activity, acting on acid anhydrides;hydrolase activity, acting on acid anhydrides, in phosphorus-containing anhydrides;nucleoside-triphosphatase activity;nucleotide binding;purine nucleotide binding;purine ribonucleoside triphosphate binding;purine ribonucleo…	cell part;intracellular;membrane	Ras	P-loop_NTPase;Ran_GTPase;Small_GTPase;Small_GTPase_Rab_type;Small_GTPase_Ras;Small_GTPase_Rho;Small_GTP-bd_dom	1	1	1	5.3	5.3	5.3	23.595	0	3.4934	6299500	6	1
5075400	4765200	7297400	6289200	2592100	4626100	8880900	4016300	9715700	7732300	4984200	5898300	5673600	5441800	4332300	5462200	6622400	5522600	7118400	5254300	NaN	NaN	NaN	NaN	NaN	NaN	NaN	NaN	NaN	NaN				catabolic process;cellular catabolic process;cellular macromolecule catabolic process;cellular macromolecule metabolic process;cellular metabolic process;cellular process;macromolecule catabolic process;macromolecule metabolic process;metabolic process;modification-dependent macromolecule catabolic process;modification-dependent protein catabolic process;primary metabolic process;protein metaboli…	catalytic activity;endopeptidase activity;hydrolase activity;peptidase activity;peptidase activity, acting on L-amino acid peptides	cell part;intracellular membrane-bounded organelle;intracellular organelle;intracellular part;macromolecular complex;membrane-bounded organelle;nucleus;organelle;proteasome core complex, alpha-subunit complex;protein complex	Proteasome_A_N	Ntn_hydrolases_N;Proteasome_asu_N	3	3	3	27.7	27.7	27.7	13.144	0	19.238	60991000	9	2
1037100	937430	199820	993230	1051700	0	234360	0	310090	437330	712840	679530	471820	621470	642690	0	550370	0	679660	658590	NaN	NaN	NaN	NaN	NaN	NaN	NaN	NaN	NaN	NaN					binding;nucleic acid binding;nucleotide binding		RRM_1	Nucleotide-bd_a/b_plait;RRM_dom	2	2	2	7.6	7.6	7.6	46.278	0	15.981	5201100	10	2
0	0	0	0	0	0	0	0	0	0	0	0	0	0	0	0	0	0	0	0	NaN	NaN	NaN	NaN	NaN	NaN	NaN	NaN	NaN	NaN	+				catalytic activity		AMP-binding;AMP-binding_C	AMP-bd_C;AMP-binding_CS;AMP-dep_Synth/Lig	1	1	1	1.9	1.9	1.9	65.653	1	-2	0	0	0
0	0	0	215790	0	0	0	0	0	482640	0	0	0	0	0	0	0	0	0	276410	NaN	NaN	NaN	NaN	NaN	NaN	NaN	NaN	NaN	NaN	+						DUF3534;PDZ	DUF3534;PDZ	1	1	1	0.8	0.8	0.8	132.59	1	-2	698430	0	0
638860	516390	1451800	1925100	2607400	1263200	1638600	862210	1198300	3334800	1008900	943980	923370	1535200	2504100	1870400	1154100	1327300	981720	1532900	NaN	NaN	NaN	NaN	NaN	NaN	NaN	NaN	NaN	NaN					carboxypeptidase activity;catalytic activity;exopeptidase activity;hydrolase activity;peptidase activity;peptidase activity, acting on L-amino acid peptides;serine hydrolase activity;serine-type carboxypeptidase activity;serine-type exopeptidase activity;serine-type peptidase activity	extracellular region	Peptidase_S10	AB_hydrolase;Peptidase_S10;Peptidase_S10_AS	4	4	4	12.5	12.5	12.5	46.81	0	12.494	15437000	28	0
30318000	26221000	101360000	53682000	58526000	29500000	38893000	25769000	39415000	135750000	27274000	32803000	78958000	45854000	63425000	40909000	34823000	34962000	30227000	77377000	NaN	NaN	NaN	NaN	NaN	NaN	NaN	NaN	NaN	NaN					catalytic activity;transferase activity;transferase activity, transferring phosphorus-containing groups		EcKinase	CHK_kinase-like;DUF227;Kinase-like_dom	21	21	21	46.4	46.4	46.4	46.521	0	130.31	539440000	453	34
1661200	3000000	17712000	4437100	4416900	3509400	2593200	3989600	3966100	9743300	1661200	3158100	12543000	3213100	3862300	3621600	1643100	4732300	2638100	4514800	NaN	NaN	NaN	NaN	NaN	NaN	NaN	NaN	NaN	NaN									1	1	1	6.7	6.7	6.7	14.757	0.0061728	2.5491	55029000	32	2
90716000	79241000	84346000	105240000	85940000	85897000	110580000	69623000	155820000	149690000	87973000	98644000	69335000	99418000	82499000	104130000	102470000	89053000	126750000	84546000	NaN	NaN	NaN	NaN	NaN	NaN	NaN	NaN	NaN	NaN					catalytic activity;oxidoreductase activity;oxidoreductase activity, acting on paired donors, with incorporation or reduction of molecular oxygen;peroxiredoxin activity		1-cysPrx_C;AhpC-TSA	AhpC/TSA;Peroxiredoxin_AhpC-typ;Peroxiredoxin_C;Thioredoxin-like_fold	14	14	13	65.5	65.5	61.9	21.787	0	127.69	1017100000	360	36
1883400	1871200	6562000	2242100	2807600	0	0	2720900	525020	3652000	2480600	2622100	2515400	2658500	3074500	0	0	3655800	1902600	1919100	NaN	NaN	NaN	NaN	NaN	NaN	NaN	NaN	NaN	NaN							PurA	PUR-bd_fam	3	3	3	13.2	13.2	13.2	33.249	0	9.3978	22264000	3	0
2678700	2105700	2609800	4335000	2733700	1808000	4015300	1340700	5454200	6501900	2784000	2664100	2459800	3318300	3165200	3204000	3260600	2102800	3222500	3347300	NaN	NaN	NaN	NaN	NaN	NaN	NaN	NaN	NaN	NaN				alcohol biosynthetic process;alcohol metabolic process;biosynthetic process;carbohydrate biosynthetic process;carbohydrate metabolic process;cellular biosynthetic process;cellular carbohydrate biosynthetic process;cellular carbohydrate metabolic process;cellular metabolic process;cellular process;gluconeogenesis;glucose metabolic process;hexose biosynthetic process;hexose metabolic process;metabo…	adenyl nucleotide binding;adenyl ribonucleotide binding;ATP binding;binding;biotin carboxylase activity;catalytic activity;cation binding;DNA binding;ion binding;ligase activity;ligase activity, forming carbon-carbon bonds;ligase activity, forming carbon-nitrogen bonds;metal ion binding;nucleic acid binding;nucleotide binding;purine nucleotide binding;purine ribonucleoside triphosphate binding;pu…		Biotin_carb_C;Biotin_lipoyl;CPSase_L_chain;CPSase_L_D2;HMGL-like;PYC_OADA	Aldolase_TIM;ATP_grasp_subdomain_1;ATP_grasp_subdomain_2;ATP-grasp;Biotin_carboxylation_dom;Biotin_COase_C;Biotin_lipoyl;CarbamoylP_synth_lsu_N;Carboxylase_cons_dom;CbamoylP_synth_lsu-like_ATP-bd;Homeodomain-like;PreATP-grasp_dom;PYR_CT;Pyruv_COase;Rudment_hybrid_motif;Single_hybrid_motif	11	11	11	13.3	13.3	13.3	131.88	0	30.241	33583000	46	6
4007500	2210200	4726000	5323800	7132300	2914500	5517600	2252200	4905100	8914300	4038200	2855500	3868100	5176400	5164100	4497600	3928100	3794900	4152100	5393800	NaN	NaN	NaN	NaN	NaN	NaN	NaN	NaN	NaN	NaN				alcohol catabolic process;alcohol metabolic process;carbohydrate catabolic process;carbohydrate metabolic process;catabolic process;cellular carbohydrate catabolic process;cellular carbohydrate metabolic process;cellular metabolic process;cellular process;generation of precursor metabolites and energy;glucose catabolic process;glucose metabolic process;glycolysis;hexose catabolic process;hexose m…	adenyl nucleotide binding;adenyl ribonucleotide binding;ATP binding;binding;catalytic activity;kinase activity;nucleotide binding;phosphoglycerate kinase activity;phosphotransferase activity, carboxyl group as acceptor;purine nucleotide binding;purine ribonucleoside triphosphate binding;purine ribonucleotide binding;ribonucleotide binding;transferase activity;transferase activity, transferring ph…		PGK	Phosphoglycerate_kinase;Phosphoglycerate_kinase_C;Phosphoglycerate_kinase_CS;Phosphoglycerate_kinase_N	8	8	8	28	28	28	44.991	0	23.229	47903000	91	4
0	0	0	0	0	0	0	0	623210	756750	0	0	0	0	0	0	0	0	488870	433390	NaN	NaN	NaN	NaN	NaN	NaN	NaN	NaN	NaN	NaN					binding;nucleic acid binding;RNA binding;translation factor activity, nucleic acid binding;translation initiation factor activity	cell part;cytoplasmic part;eukaryotic translation initiation factor 2 complex;intracellular part;macromolecular complex;protein complex	EIF_2_alpha;S1	NA-bd_OB-fold;Rbsml_prot_S1_RNA-bd_dom;S1_dom;TIF_2_asu;TIF2_asu_C;TIF2_asu_middle	1	1	1	4.3	4.3	4.3	31.607	0.0044248	2.9301	1380000	1	0
0	0	0	0	0	0	0	0	0	0	0	0	0	0	0	0	0	0	0	0	NaN	NaN	NaN	NaN	NaN	NaN	NaN	NaN	NaN	NaN	+							ARM-like;ARM-type_fold	1	1	1	1.1	1.1	1.1	138.69	1	-2	0	0	0
20141000	17317000	14049000	20759000	10727000	16642000	27304000	15290000	21781000	23481000	23507000	21249000	10431000	18326000	12625000	23907000	18637000	22636000	16712000	10704000	NaN	NaN	NaN	NaN	NaN	NaN	NaN	NaN	NaN	NaN						cell part;cytoplasm;cytoskeleton;intracellular non-membrane-bounded organelle;intracellular organelle;intracellular part;non-membrane-bounded organelle;organelle	Profilin	PFN;Profilin_CS	6	6	6	71.4	71.4	71.4	13.803	0	37.818	187490000	83	14
0	0	0	0	0	0	0	0	1094800	0	0	0	0	0	0	0	0	0	858800	0	NaN	NaN	NaN	NaN	NaN	NaN	NaN	NaN	NaN	NaN	+				adenyl nucleotide binding;adenyl ribonucleotide binding;ATP binding;binding;catalytic activity;kinase activity;nucleotide binding;phosphotransferase activity, alcohol group as acceptor;protein kinase activity;protein tyrosine kinase activity;purine nucleotide binding;purine ribonucleoside triphosphate binding;purine ribonucleotide binding;ribonucleotide binding;transferase activity;transferase ac…		PBD;Pkinase_Tyr	CRIB_dom;Kinase-like_dom;Prot_kinase_dom;Protein_kinase_ATP_BS;Ser-Thr/Tyr_kinase_cat_dom;SH3_domain;Tyr_kinase_AS;Tyr_kinase_cat_dom	1	1	1	1	1	1	166.14	1	-2	1094800	1	0
524850	104570	886910	501080	479930	429940	166080	263160	230810	1524700	386240	327100	588380	424740	431220	467230	336870	371610	400650	673270	NaN	NaN	NaN	NaN	NaN	NaN	NaN	NaN	NaN	NaN				biological regulation;cellular process;cellular response to stimulus;establishment of localization;establishment of localization in cell;establishment of protein localization;intracellular protein transport;intracellular signal transduction;intracellular transport;nuclear transport;nucleocytoplasmic transport;protein transport;regulation of biological process;regulation of cellular process;respon…	binding;catalytic activity;GTP binding;GTPase activity;guanyl nucleotide binding;guanyl ribonucleotide binding;hydrolase activity;hydrolase activity, acting on acid anhydrides;hydrolase activity, acting on acid anhydrides, in phosphorus-containing anhydrides;nucleoside-triphosphatase activity;nucleotide binding;purine nucleotide binding;purine ribonucleoside triphosphate binding;purine ribonucleo…	cell part;intracellular;membrane	Ras	P-loop_NTPase;Ran_GTPase;Small_GTPase;Small_GTPase_Rab_type;Small_GTPase_Ras;Small_GTPase_Rho;Small_GTP-bd_dom	2	2	2	11.6	11.6	11.6	24.381	0	4.1962	5112000	6	0
680660	1513400	9487900	1659400	0	0	0	1865100	1710900	7063500	1129300	1577100	10392000	1418400	0	0	0	1873300	1332300	2273900	NaN	NaN	NaN	NaN	NaN	NaN	NaN	NaN	NaN	NaN					structural constituent of cuticle;structural molecule activity		Chitin_bind_4	Insect_cuticle	2	2	2	7.4	7.4	7.4	30.989	0	7.0831	23981000	4	0
7002300	4132100	5287500	5405600	4248900	3815900	6532800	3351900	8683100	9264900	6331500	5015500	4481900	5718300	4324200	4679600	5838500	5005500	6156900	5182500	NaN	NaN	NaN	NaN	NaN	NaN	NaN	NaN	NaN	NaN				biosynthetic process;metabolic process	binding;catalytic activity;cofactor binding;pyridoxal phosphate binding;vitamin B6 binding;vitamin binding		Aminotran_1_2	Aminotransferase_I/II;PyrdxlP-dep_Trfase;PyrdxlP-dep_Trfase_major_sub1;PyrdxlP-dep_Trfase_major_sub2	9	9	9	18.6	18.6	18.6	60.829	0	29.296	57725000	76	8
29414000	28439000	39075000	45512000	40057000	26024000	49580000	31302000	41730000	67133000	27542000	38120000	36362000	36822000	38189000	40881000	41013000	38910000	33567000	35833000	NaN	NaN	NaN	NaN	NaN	NaN	NaN	NaN	NaN	NaN					catalytic activity		ECH	ClpP/crotonase-like_dom;Crotonase_core_superfam;Enoyl-CoA_hyd/isom_CS	13	13	13	46.1	46.1	46.1	32.517	0	66.953	398270000	195	17
55196000	49698000	30724000	47643000	43582000	51701000	69860000	41727000	65911000	45427000	53123000	66103000	23486000	39756000	42616000	67790000	64404000	56787000	49045000	25108000	NaN	NaN	NaN	NaN	NaN	NaN	NaN	NaN	NaN	NaN				cellular macromolecule metabolic process;cellular metabolic process;cellular process;cellular protein metabolic process;macromolecule metabolic process;metabolic process;primary metabolic process;protein folding;protein metabolic process	binding;calcium ion binding;cation binding;ion binding;metal ion binding	cell part;cytoplasmic part;endoplasmic reticulum;intracellular membrane-bounded organelle;intracellular organelle;intracellular part;membrane-bounded organelle;organelle	Calreticulin	Calret/calnex;Calret/calnex_CS;Calreticulin;Calreticulin/calnexin_P_dom;ConA-like_dom	18	18	18	43.2	43.2	43.2	47.174	0	86.202	501470000	217	32
81470	59872	211480	0	0	0	50001	0	0	706060	131840	127730	193070	0	0	0	62611	0	0	263800	NaN	NaN	NaN	NaN	NaN	NaN	NaN	NaN	NaN	NaN					catalytic activity;oxidoreductase activity;oxidoreductase activity, acting on the aldehyde or oxo group of donors;oxidoreductase activity, acting on the aldehyde or oxo group of donors, NAD or NADP as acceptor		Aldedh	Ald_DH/histidinol_DH;Ald_DH_C;Ald_DH_N;Aldehyde_DH_dom	2	2	2	18.1	18.1	18.1	12.271	0.00611	2.5025	1108900	3	0
420430	196970	1089100	749540	1040100	381770	737650	368170	1161700	1936500	371900	235700	793960	543410	1275100	782950	652730	506650	760870	971980	NaN	NaN	NaN	NaN	NaN	NaN	NaN	NaN	NaN	NaN				cellular component biogenesis;cellular component biogenesis at cellular level;cellular component organization or biogenesis;cellular component organization or biogenesis at cellular level;cellular process;ribonucleoprotein complex biogenesis;ribosome biogenesis		cell part;cytoplasmic part;intracellular non-membrane-bounded organelle;intracellular organelle;intracellular part;macromolecular complex;non-membrane-bounded organelle;organelle;ribonucleoprotein complex;ribosome	Ribosomal_L10	L10E_eukaryotes;Ribosomal_L10P	4	4	4	20.2	20.2	20.2	34.414	0	14.787	8081900	27	0
350890	212450	779610	1273100	0	978200	1536600	297910	1344300	1542600	877600	678650	299770	912630	0	818990	967950	1057000	824210	837910	NaN	NaN	NaN	NaN	NaN	NaN	NaN	NaN	NaN	NaN				actin cytoskeleton organization;actin filament organization;actin filament-based process;anatomical structure morphogenesis;cell morphogenesis;cellular component morphogenesis;cellular component organization;cellular component organization at cellular level;cellular component organization or biogenesis;cellular component organization or biogenesis at cellular level;cellular developmental process;…			CAP_C;CAP_N	Adenylate_cyclase-assoc_CAP;Adenylate_cyclase-assoc_CAP_C;Adenylate_cyclase-assoc_CAP_N;CAP/MinC_C;CAP_CS_C;CAP_fungal_type;CARP_motif;C-CAP_CF_C-like;WH2_dom	2	2	2	3.4	3.4	3.4	85.161	0	28.342	8315600	22	2
452690	617700	2534100	743460	0	617130	1376700	652400	712290	1816600	568370	590200	2334300	872120	0	799630	790740	737350	580380	1176000	NaN	NaN	NaN	NaN	NaN	NaN	NaN	NaN	NaN	NaN					binding;catalytic activity;cation binding;copper ion binding;ion binding;metal ion binding;oxidoreductase activity;transition metal ion binding		Cu-oxidase;Cu-oxidase_2;Cu-oxidase_3	Cu_oxidase_Cu_BS;Cu-oxidase;Cu-oxidase_2;Cu-oxidase_3;Cupredoxin	2	2	2	3.9	3.9	3.9	83.244	0	6.9022	9523100	12	0
0	181820	787210	852220	849390	214820	257160	0	428600	914180	0	276880	599390	778080	775950	303930	262360	0	365430	461090	NaN	NaN	NaN	NaN	NaN	NaN	NaN	NaN	NaN	NaN				carboxylic acid metabolic process;cellular ketone metabolic process;cellular lipid metabolic process;cellular metabolic process;cellular process;fatty acid metabolic process;lipid metabolic process;metabolic process;monocarboxylic acid metabolic process;organic acid metabolic process;oxoacid metabolic process;primary metabolic process;small molecule metabolic process	3-hydroxyacyl-CoA dehydrogenase activity;binding;catalytic activity;coenzyme binding;cofactor binding;oxidoreductase activity;oxidoreductase activity, acting on CH-OH group of donors;oxidoreductase activity, acting on the CH-OH group of donors, NAD or NADP as acceptor		3HCDH;3HCDH_N	3HC_DH_C;3-OHacyl-CoA_DH_CS;3-OHacyl-CoA_DH_NAD-bd;6PGD_dom_2;6-PGluconate_DH_C-like;NAD(P)-bd_dom	2	2	2	8.2	8.2	8.2	35.86	0	11.086	4485400	6	0
13136000	12639000	12518000	12105000	7462100	7872300	14044000	6083200	17586000	14847000	13213000	14051000	10174000	11108000	8025400	8579700	10736000	8882500	14743000	8969900	NaN	NaN	NaN	NaN	NaN	NaN	NaN	NaN	NaN	NaN				biological regulation;cell redox homeostasis;cellular homeostasis;cellular process;homeostatic process;regulation of biological process;regulation of biological quality;regulation of cellular process	antioxidant activity;binding;catalytic activity;coenzyme binding;cofactor binding;flavin adenine dinucleotide binding;oxidoreductase activity;oxidoreductase activity, acting on a sulfur group of donors;oxidoreductase activity, acting on a sulfur group of donors, NAD or NADP as acceptor;oxidoreductase activity, acting on NADH or NADPH;thioredoxin-disulfide reductase activity		Pyr_redox;Pyr_redox_2;Pyr_redox_dim	FAD/NAD-linked_Rdtase_dimer;Pyr_nucl-diS_OxRdtase_dimer;Pyr_nucl-diS_OxRdtase_FAD/NAD;Pyr_OxRdtase_I_AS;Pyr_OxRdtase_NAD-bd_dom;Thioredoxin/glutathione_Rdtase	12	12	12	39.6	39.6	39.6	53.248	0	43.714	118290000	122	16
64981000	48514000	54941000	63245000	52324000	44672000	82607000	41535000	78367000	80337000	66805000	60352000	44950000	59494000	51166000	54099000	62689000	63595000	59629000	48045000	NaN	NaN	NaN	NaN	NaN	NaN	NaN	NaN	NaN	NaN				alcohol catabolic process;alcohol metabolic process;carbohydrate catabolic process;carbohydrate metabolic process;catabolic process;cellular carbohydrate catabolic process;cellular carbohydrate metabolic process;cellular metabolic process;cellular process;generation of precursor metabolites and energy;glucose catabolic process;glucose metabolic process;glycolysis;hexose catabolic process;hexose m…	aldehyde-lyase activity;carbon-carbon lyase activity;catalytic activity;fructose-bisphosphate aldolase activity;lyase activity		Glycolytic	Aldolase_I_AS;Aldolase_TIM;FBA_euk-type;FBA_I	14	14	14	51.7	51.7	51.7	41.712	0	103.7	611520000	377	43
828560	465190	1609000	700900	577330	1585600	3144100	668110	2811600	946100	1068700	788220	1084100	1246300	1020500	1292700	2393800	1006900	1387600	941240	NaN	NaN	NaN	NaN	NaN	NaN	NaN	NaN	NaN	NaN				cellular macromolecule metabolic process;cellular metabolic process;cellular process;cellular protein metabolic process;macromolecule metabolic process;metabolic process;primary metabolic process;protein folding;protein metabolic process			FKBP_C;TPR_1	PPIase_FKBP;PPIase_FKBP_dom;TPR_1;TPR_repeat;TPR-contain_dom;TPR-like_helical_dom	4	4	4	10	10	10	51.528	0	7.0009	13336000	5	0
0	0	0	0	0	0	167630	0	104110	358960	0	0	0	0	0	0	140890	0	81669	205580	NaN	NaN	NaN	NaN	NaN	NaN	NaN	NaN	NaN	NaN				cellular metabolic process;cellular nitrogen compound metabolic process;cellular process;metabolic process;nitrogen compound metabolic process;nucleobase-containing compound metabolic process;nucleobase-containing small molecule metabolic process;nucleoside phosphate metabolic process;nucleotide metabolic process;primary metabolic process;small molecule metabolic process	binding;catalytic activity;cation binding;GMP reductase activity;ion binding;metal ion binding;oxidoreductase activity;oxidoreductase activity, acting on NADH or NADPH;oxidoreductase activity, acting on NADH or NADPH, nitrogenous group as acceptor		IMPDH	Aldolase_TIM;GuaC_type_1;IMP_DH/GMP_Rdtase_CS;IMP_DH_GMPRt	1	1	1	4.3	4.3	4.3	37.971	0.0063158	2.64	630700	5	0
459070	345380	127410	368700	410860	405960	538430	258740	543550	689140	509100	489210	137230	327460	373140	439520	409720	350160	472860	369760	NaN	NaN	NaN	NaN	NaN	NaN	NaN	NaN	NaN	NaN						extracellular region			1	1	1	31.1	31.1	31.1	5.0242	0.006135	2.5195	4147300	4	1
5630400	4300100	2066600	3854000	2826800	3837700	4749400	2909200	4569200	4516800	5577700	5953300	1679500	3162000	3620300	4561900	3788500	3903000	3691700	2136400	NaN	NaN	NaN	NaN	NaN	NaN	NaN	NaN	NaN	NaN					catalytic activity;hydrolase activity;hydrolase activity, acting on ester bonds;phosphatase activity;phosphoric ester hydrolase activity		Hydrolase_6	HAD-like_dom;HAD-SF_hydro_IIA;NPhePase-like_dom;PGP_euk	6	6	6	33.6	33.6	33.6	34.139	0	23.18	39260000	84	12
15411000	8182600	25684000	16888000	23968000	4919500	5333300	5760900	14202000	52694000	14586000	11354000	22041000	16641000	22119000	8699600	7089000	8774500	9703400	24747000	NaN	NaN	NaN	NaN	NaN	NaN	NaN	NaN	NaN	NaN					catalytic activity;oxidoreductase activity		adh_short	DH_sc/Rdtase_SDR;Glc/ribitol_DH;NAD(P)-bd_dom	12	12	12	68.3	68.3	68.3	28.704	0	180.05	173040000	181	20
11353000	6542500	17677000	16573000	16315000	11946000	14423000	9877900	17224000	31753000	11776000	9800500	12439000	13809000	18040000	15414000	14219000	14554000	11838000	15828000	NaN	NaN	NaN	NaN	NaN	NaN	NaN	NaN	NaN	NaN					catalytic activity;oxidoreductase activity		adh_short	DH_sc/Rdtase_SDR;Glc/ribitol_DH;NAD(P)-bd_dom	9	9	9	47.2	47.2	47.2	28.095	0	100.58	153680000	127	10
3884400	4052200	8883400	7022100	5993400	3880100	6557900	3217000	8099600	12525000	4177600	5802000	6287700	6301500	5105100	5387300	5566600	4370200	7214300	6758300	NaN	NaN	NaN	NaN	NaN	NaN	NaN	NaN	NaN	NaN				alcohol catabolic process;alcohol metabolic process;carbohydrate catabolic process;carbohydrate metabolic process;catabolic process;cellular carbohydrate catabolic process;cellular carbohydrate metabolic process;cellular metabolic process;cellular nitrogen compound metabolic process;cellular process;coenzyme metabolic process;cofactor metabolic process;glucose catabolic process;glucose metabolic …	catalytic activity;sedoheptulose-7-phosphate:D-glyceraldehyde-3-phosphate glyceronetransferase activity;transferase activity;transferase activity, transferring aldehyde or ketonic groups	cell part;cytoplasm;intracellular part	Transaldolase	Aldolase_TIM;Transaldolase;Transaldolase_1;Transaldolase_AS	4	4	4	11.1	11.1	11.1	37.178	0	10.721	64115000	36	3
1520300	937760	1737800	1538100	2792700	1509700	1885500	629920	2013000	5829400	1868300	1587600	1549300	1595900	1983700	1434300	1245600	1308700	1767400	3172300	NaN	NaN	NaN	NaN	NaN	NaN	NaN	NaN	NaN	NaN				alcohol biosynthetic process;alcohol catabolic process;alcohol metabolic process;biosynthetic process;carbohydrate biosynthetic process;carbohydrate catabolic process;carbohydrate metabolic process;catabolic process;cellular biosynthetic process;cellular carbohydrate biosynthetic process;cellular carbohydrate catabolic process;cellular carbohydrate metabolic process;cellular metabolic process;cel…	catalytic activity;glucose-6-phosphate isomerase activity;intramolecular oxidoreductase activity;intramolecular oxidoreductase activity, interconverting aldoses and ketoses;isomerase activity		PGI	G6P_Isomerase;G6P_Isomerase_C;Phosphoglucose_isomerase_CS	5	5	5	13.8	13.8	13.8	62.967	0	18.705	20394000	46	5
102700	131370	389500	395300	272150	0	216750	0	432640	1274900	102700	167790	321790	359860	264620	0	182170	0	339380	730160	NaN	NaN	NaN	NaN	NaN	NaN	NaN	NaN	NaN	NaN					catalytic activity;transferase activity;transferase activity, transferring phosphorus-containing groups		EcKinase	CHK_kinase-like;DUF227;Kinase-like_dom	1	1	1	5.1	5.1	5.1	48.018	0	20.539	3215400	18	0
79369000	44671000	96644000	92832000	90983000	60679000	112100000	48675000	116430000	150120000	80114000	57542000	75745000	80149000	85615000	69678000	107250000	70792000	90555000	81695000	NaN	NaN	NaN	NaN	NaN	NaN	NaN	NaN	NaN	NaN					adenyl nucleotide binding;adenyl ribonucleotide binding;ATP binding;binding;nucleotide binding;purine nucleotide binding;purine ribonucleoside triphosphate binding;purine ribonucleotide binding;ribonucleotide binding		HSP70	Heat_shock_70_CS;Hsp_70_fam;HSP70_C;HSP70_peptide-bd	24	22	15	43.3	41.6	27.5	71.769	0	174.13	892500000	469	47
697650	353720	0	447360	306640	0	0	239600	802080	0	607210	488640	0	463930	263640	0	0	423820	576650	0	NaN	NaN	NaN	NaN	NaN	NaN	NaN	NaN	NaN	NaN					binding;calcium ion binding;cation binding;ion binding;metal ion binding		EF-hand_7	EF_Hand_1_Ca_BS;EF_hand_dom;EF-hand-dom_pair	1	1	1	2.5	2.5	2.5	61.417	0.0060852	2.4577	2847000	1	0
0	0	0	0	0	0	0	0	0	0	0	0	0	0	0	0	0	0	0	0	NaN	NaN	NaN	NaN	NaN	NaN	NaN	NaN	NaN	NaN	+			cellular macromolecule metabolic process;cellular metabolic process;cellular nitrogen compound metabolic process;cellular process;macromolecule metabolic process;metabolic process;nitrogen compound metabolic process;nucleic acid metabolic process;nucleobase-containing compound metabolic process;primary metabolic process;RNA metabolic process;RNA processing	binding;catalytic activity;nucleic acid binding;nucleotidyltransferase activity;RNA binding;transferase activity;transferase activity, transferring phosphorus-containing groups		PolyA_pol	PolA_pol_head_dom	1	1	1	3	3	3	51.794	1	-2	0	0	0
2051500	1439200	6225300	3384000	6563200	3058300	2348200	2196000	3627400	1405300	1808300	903560	5118600	2733400	6115200	2302300	1877200	1285300	1848300	6985300	NaN	NaN	NaN	NaN	NaN	NaN	NaN	NaN	NaN	NaN				ATP hydrolysis coupled proton transport;cation transport;cellular process;energy coupled proton transport, against electrochemical gradient;establishment of localization;hydrogen transport;ion transmembrane transport;ion transport;monovalent inorganic cation transport;proton transport;transmembrane transport;transport	active transmembrane transporter activity;ATPase activity;ATPase activity, coupled;ATPase activity, coupled to movement of substances;ATPase activity, coupled to transmembrane movement of ions;ATPase activity, coupled to transmembrane movement of substances;catalytic activity;cation transmembrane transporter activity;cation-transporting ATPase activity;hydrogen ion transmembrane transporter activ…	cell part;macromolecular complex;membrane part;protein complex;proton-transporting two-sector ATPase complex, catalytic domain	vATP-synt_E	ATPase_V1/A1-cplx_esu	6	6	6	30.5	30.5	30.5	26.133	0	8.8617	32298000	21	0
0	0	135550	0	0	0	0	0	196840	646910	0	0	159790	0	0	0	0	0	207230	269860	NaN	NaN	NaN	NaN	NaN	NaN	NaN	NaN	NaN	NaN				metabolic process;oxidation-reduction process		cell part;integral to membrane;intrinsic to membrane;membrane part	DOMON;Reeler	Cyt_b561/ferric_Rdtase_TM;DOMON_domain;Reeler_dom	2	2	2	5.8	5.8	5.8	69.207	0	5.0124	979310	3	0
241010	277400	0	96392	0	257460	285490	0	636460	200380	356180	293030	0	137500	0	292340	173160	0	343700	256280	NaN	NaN	NaN	NaN	NaN	NaN	NaN	NaN	NaN	NaN							HEAT	ARM-like;ARM-type_fold;HEAT;HEAT_type_2	3	3	3	7.6	7.6	7.6	65.715	0	4.0419	1994600	5	0
50315000	33694000	58275000	61544000	50596000	35037000	74706000	31508000	97939000	96645000	50217000	44351000	46629000	63073000	50927000	41587000	65953000	40026000	75360000	51141000	NaN	NaN	NaN	NaN	NaN	NaN	NaN	NaN	NaN	NaN				cellular macromolecule metabolic process;cellular metabolic process;cellular process;cellular protein metabolic process;macromolecule metabolic process;metabolic process;primary metabolic process;protein folding;protein metabolic process;response to stimulus;response to stress	adenyl nucleotide binding;adenyl ribonucleotide binding;ATP binding;binding;nucleotide binding;purine nucleotide binding;purine ribonucleoside triphosphate binding;purine ribonucleotide binding;ribonucleotide binding		HSP90	HATPase_C;Hsp90_fam;Hsp90_N;Ribosomal_S5_D2-typ_fold	31	31	30	38.7	38.7	38.7	83.383	0	234.79	590260000	330	33
0	0	600800	303320	0	0	0	183950	617300	506300	0	0	387210	317620	0	0	0	345670	470890	286210	NaN	NaN	NaN	NaN	NaN	NaN	NaN	NaN	NaN	NaN				biological regulation;cellular process;gene silencing;gene silencing by RNA;negative regulation of biological process;negative regulation of gene expression;negative regulation of macromolecule metabolic process;negative regulation of metabolic process;posttranscriptional gene silencing;posttranscriptional gene silencing by RNA;posttranscriptional regulation of gene expression;regulation of biolo…	protein binding transcription factor activity;transcription cofactor activity;transcription factor binding transcription factor activity	cell part;intracellular part;macromolecular complex;ribonucleoprotein complex;RNAi effector complex;RNA-induced silencing complex	SNase;TUDOR	Silence_cplx_Nase-comp_TudorSN;SND1;Staphylococal_nuclease_OB-fold;Tudor	3	3	3	4.7	4.7	4.7	100.99	0.0042827	2.7777	2211700	3	0
68649000	51067000	115970000	120110000	91975000	76907000	100710000	58629000	115360000	194260000	72883000	62363000	93890000	113540000	101570000	94611000	85958000	78736000	83296000	104810000	NaN	NaN	NaN	NaN	NaN	NaN	NaN	NaN	NaN	NaN				ATP biosynthetic process;ATP hydrolysis coupled proton transport;ATP metabolic process;ATP synthesis coupled proton transport;biosynthetic process;cation transport;cellular biosynthetic process;cellular metabolic process;cellular nitrogen compound biosynthetic process;cellular nitrogen compound metabolic process;cellular process;energy coupled proton transport, against electrochemical gradient;en…	active transmembrane transporter activity;adenyl nucleotide binding;adenyl ribonucleotide binding;ATP binding;ATPase activity;ATPase activity, coupled;ATPase activity, coupled to movement of substances;ATPase activity, coupled to transmembrane movement of ions;ATPase activity, coupled to transmembrane movement of substances;binding;catalytic activity;cation transmembrane transporter activity;cati…	cell part;intracellular part;macromolecular complex;membrane part;protein complex;proton-transporting ATP synthase complex, catalytic core F(1);proton-transporting two-sector ATPase complex, catalytic domain	ATP-synt_ab;ATP-synt_ab_C;ATP-synt_ab_N	ATPase_a/bsu_AS;ATPase_asu-like;ATPase_F1/V1/A1_a/bsu_nucl-bd;ATPase_F1/V1/A1-cplx_a/bsu_C;ATPase_F1_a/bsu_N;ATPase_F1-cplx_asu;P-loop_NTPase	30	30	30	53	53	53	59.511	0	194.05	993650000	498	38
0	0	0	0	0	0	0	0	0	0	0	0	0	0	0	0	0	0	0	0	NaN	NaN	NaN	NaN	NaN	NaN	NaN	NaN	NaN	NaN	+				adenyl nucleotide binding;adenyl ribonucleotide binding;ATP binding;binding;catalytic activity;kinase activity;nucleotide binding;phosphotransferase activity, alcohol group as acceptor;protein kinase activity;purine nucleotide binding;purine ribonucleoside triphosphate binding;purine ribonucleotide binding;ribonucleotide binding;transferase activity;transferase activity, transferring phosphorus-c…		MIT;Pkinase	Kinase-like_dom;MIT;Prot_kinase_dom;Protein_kinase_ATP_BS;Ser/Thr_dual-sp_kinase;Ser/Thr_kinase_AS	1	1	1	2.1	2.1	2.1	55.317	1	-2	0	0	0
2497600	0	3223200	0	2988500	2593800	3626600	1393100	2595300	0	2516000	0	2597900	0	3061400	2836800	2779500	2238100	2271600	0	NaN	NaN	NaN	NaN	NaN	NaN	NaN	NaN	NaN	NaN	+								1	1	1	17.6	17.6	17.6	11.246	1	-2	18918000	1	0
1042600	294660	239430	951440	237950	701770	440490	656900	1418200	1658400	715380	875070	459930	593010	434060	796990	860830	738560	864640	554390	NaN	NaN	NaN	NaN	NaN	NaN	NaN	NaN	NaN	NaN							JAB;MitMem_reg	JAMM/MPN+_dom;Rpn11/EIF3F_C	3	3	3	19.9	19.9	19.9	34.616	0	11.802	7641800	37	3
0	0	2067600	444820	386860	0	531230	0	265740	3920600	0	0	1244400	328520	1111400	0	447710	0	453190	1804300	NaN	NaN	NaN	NaN	NaN	NaN	NaN	NaN	NaN	NaN					binding;calcium ion binding;calcium-dependent phospholipid binding;cation binding;ion binding;lipid binding;metal ion binding;phospholipid binding		Annexin	Annexin;Annexin_repeat;Annexin_repeat_CS	6	5	5	23.8	21.1	21.1	33.756	0	7.3534	7616800	10	0
17259000	12969000	10620000	16355000	12905000	11496000	20016000	6804500	16658000	16612000	16101000	16960000	8440600	11875000	12535000	15347000	18303000	8992600	13238000	10430000	NaN	NaN	NaN	NaN	NaN	NaN	NaN	NaN	NaN	NaN					adenyl nucleotide binding;adenyl ribonucleotide binding;ATP binding;binding;nucleotide binding;purine nucleotide binding;purine ribonucleoside triphosphate binding;purine ribonucleotide binding;ribonucleotide binding		Actin	Actin;Actin/actin-like_CS;Actin_CS	16	2	2	51.8	7	7	43.025	0	13.629	141700000	90	10
2053700	1462600	0	0	0	0	0	0	0	0	2053700	1868100	0	0	0	0	0	0	0	0	NaN	NaN	NaN	NaN	NaN	NaN	NaN	NaN	NaN	NaN	+			biosynthetic process;cellular biosynthetic process;cellular macromolecule biosynthetic process;cellular macromolecule metabolic process;cellular metabolic process;cellular nitrogen compound metabolic process;cellular process;macromolecule biosynthetic process;macromolecule metabolic process;metabolic process;nitrogen compound metabolic process;nucleic acid metabolic process;nucleobase-containing …	binding;catalytic activity;cation binding;DNA binding;DNA-directed RNA polymerase activity;ion binding;metal ion binding;nucleic acid binding;nucleoside binding;nucleotidyltransferase activity;ribonucleoside binding;RNA polymerase activity;transferase activity;transferase activity, transferring phosphorus-containing groups;transition metal ion binding;zinc ion binding	cell part;intracellular membrane-bounded organelle;intracellular organelle;intracellular part;membrane-bounded organelle;nucleus;organelle	RNA_pol_Rpb1_1;RNA_pol_Rpb1_2;RNA_pol_Rpb1_3;RNA_pol_Rpb1_4;RNA_pol_Rpb1_5	RNA_pol_asu;RNA_pol_N;RNA_pol_Rpb1_1;RNA_pol_Rpb1_3;RNA_pol_Rpb1_4;RNA_pol_Rpb1_5;RPC1	1	1	1	1.3	1.3	1.3	154.92	1	-2	3516300	1	0
10139000	4744500	33957000	16487000	18773000	5426800	14112000	6835000	15739000	52457000	9316400	6051800	21274000	14154000	23032000	10283000	18762000	9226200	9641100	26359000	NaN	NaN	NaN	NaN	NaN	NaN	NaN	NaN	NaN	NaN					binding;catalytic activity;GTP binding;GTPase activity;guanyl nucleotide binding;guanyl ribonucleotide binding;hydrolase activity;hydrolase activity, acting on acid anhydrides;hydrolase activity, acting on acid anhydrides, in phosphorus-containing anhydrides;nucleic acid binding;nucleoside-triphosphatase activity;nucleotide binding;purine nucleotide binding;purine ribonucleoside triphosphate bind…	cell part;cytoplasm;intracellular part	GTP_EFTU;GTP_EFTU_D2;GTP_EFTU_D3	EF_GTP-bd_dom;P-loop_NTPase;Transl_B-barrel;Transl_elong_EF1A/Init_IF2_C;Transl_elong_EF1A_euk/arc;Transl_elong_EFTu/EF1A_2;Transl_elong_EFTu/EF1A_C	11	11	4	25.4	25.4	13.7	50.31	0	44.703	178670000	118	7
339600	192670	452550	346460	641010	272310	371810	0	377080	728670	339600	246080	373870	315400	623250	333340	312490	0	295800	417310	NaN	NaN	NaN	NaN	NaN	NaN	NaN	NaN	NaN	NaN				alcohol catabolic process;alcohol metabolic process;alditol catabolic process;alditol metabolic process;carbohydrate catabolic process;carbohydrate metabolic process;catabolic process;cellular carbohydrate catabolic process;cellular carbohydrate metabolic process;cellular metabolic process;cellular process;glycerol catabolic process;glycerol metabolic process;glycerol-3-phosphate catabolic proces…	binding;catalytic activity;coenzyme binding;cofactor binding;glycerol-3-phosphate dehydrogenase [NAD+] activity;NAD binding;nucleotide binding;oxidoreductase activity;oxidoreductase activity, acting on CH-OH group of donors;oxidoreductase activity, acting on the CH-OH group of donors, NAD or NADP as acceptor	cell part;cytoplasmic part;glycerol-3-phosphate dehydrogenase complex;intracellular part;macromolecular complex;protein complex	NAD_Gly3P_dh_C;NAD_Gly3P_dh_N	6PGD_dom_2;6-PGluconate_DH_C-like;G3P_DH_NAD-dep;G3P_DH_NAD-dep_C;G3P_DH_NAD-dep_euk;G3P_DH_NAD-dep_N;NAD(P)-bd_dom	1	1	1	5.9	5.9	5.9	28.178	0	4.0694	3722200	16	2
1117200	717290	2496800	1666500	1734200	862770	1858800	1186400	1950200	4003100	1132500	919990	1965100	1561300	1753700	1076900	1645400	1759100	1604400	2004700	NaN	NaN	NaN	NaN	NaN	NaN	NaN	NaN	NaN	NaN					binding;nucleic acid binding;nucleotide binding		RRM_1	Nucleotide-bd_a/b_plait;RRM_dom	4	4	4	14	14	14	39.136	0	8.7577	17593000	32	2
43963000	40183000	33736000	40704000	36444000	33201000	44099000	26245000	44912000	51826000	44351000	51070000	27988000	35806000	35325000	43300000	37885000	36294000	34871000	28500000	NaN	NaN	NaN	NaN	NaN	NaN	NaN	NaN	NaN	NaN					catalytic activity;oxidoreductase activity;oxidoreductase activity, acting on paired donors, with incorporation or reduction of molecular oxygen;peroxiredoxin activity		1-cysPrx_C;AhpC-TSA	AhpC/TSA;Peroxiredoxin_AhpC-typ;Peroxiredoxin_C;Thioredoxin-like_fold	12	12	12	54.5	54.5	54.5	25.133	0	39.331	395310000	269	30
17522000	16679000	28638000	37921000	23094000	19451000	26227000	15955000	29970000	50219000	17491000	22744000	24396000	30275000	23832000	25418000	22292000	22018000	24339000	27410000	NaN	NaN	NaN	NaN	NaN	NaN	NaN	NaN	NaN	NaN				catabolic process;cellular catabolic process;cellular metabolic process;cellular process;cellular response to chemical stimulus;cellular response to hydrogen peroxide;cellular response to oxidative stress;cellular response to reactive oxygen species;cellular response to stimulus;cellular response to stress;hydrogen peroxide catabolic process;hydrogen peroxide metabolic process;metabolic process;r…	antioxidant activity;binding;catalase activity;catalytic activity;cation binding;heme binding;ion binding;iron ion binding;metal ion binding;oxidoreductase activity;oxidoreductase activity, acting on peroxide as acceptor;peroxidase activity;tetrapyrrole binding;transition metal ion binding		Catalase;Catalase-rel	Catalase;Catalase_AS;Catalase_core;Catalase_haem_BS;Catalase_immune_responsive;Catalase-like_dom	17	17	17	45.4	45.4	45.4	55.334	0	130.87	265680000	206	13
1765200	627750	1679800	1932200	948620	718630	2611700	1106400	3058700	2665800	1914200	876710	1357300	1384300	1368100	1341000	1802000	1191600	2267000	1704100	NaN	NaN	NaN	NaN	NaN	NaN	NaN	NaN	NaN	NaN							TPR_2	TPR_2;TPR_repeat;TPR-contain_dom;TPR-like_helical_dom	5	5	5	32.5	32.5	32.5	27.449	0	37.287	17115000	52	1
839110	1078700	1333300	252400	1616400	766380	1509900	641010	2918600	2189800	440660	513580	1215800	1282500	1631200	840390	987100	929680	1989900	1948800	NaN	NaN	NaN	NaN	NaN	NaN	NaN	NaN	NaN	NaN								STI1_HS-bd	2	2	2	21.2	21.2	21.2	16.935	0	8.1057	13146000	20	0
124040	230130	537740	600920	655060	232420	508640	276050	445370	785000	124040	293920	444250	547050	636910	284510	427500	391590	349370	449570	NaN	NaN	NaN	NaN	NaN	NaN	NaN	NaN	NaN	NaN				carbohydrate metabolic process;metabolic process;primary metabolic process	binding;carbohydrate binding;catalytic activity;isomerase activity		Aldose_epim	Aldose_1/G6P_1-epimerase;G6P_1-epimerase;Gal_mutarotase_SF_dom;Glyco_hydro-type_carb-bd_sub	1	1	1	5.4	5.4	5.4	31.877	0	9.0113	4395400	37	1
247310	194300	497810	204400	315420	196830	175230	175930	376710	694070	248640	290270	481040	205680	286990	244350	176000	250150	279970	267200	NaN	NaN	NaN	NaN	NaN	NaN	NaN	NaN	NaN	NaN								Glutathione-S-Trfase_C-like;Thioredoxin-like_fold	2	2	2	10.8	10.8	10.8	29.891	0	7.3472	3078000	5	0
1075500	1377300	990670	317640	0	0	0	322070	876950	617160	1075500	1759200	818440	289160	0	0	0	456870	687910	353450	NaN	NaN	NaN	NaN	NaN	NaN	NaN	NaN	NaN	NaN				amine metabolic process;aminoglycan metabolic process;carbohydrate metabolic process;chitin metabolic process;macromolecule metabolic process;metabolic process;nitrogen compound metabolic process;polysaccharide metabolic process;primary metabolic process	binding;carbohydrate binding;chitin binding;pattern binding;polysaccharide binding	extracellular region	CBM_14	Chitin-bd_dom	1	1	1	8.1	8.1	8.1	14.152	0.0022676	3.1389	5577300	10	2
13797000	14473000	9322500	16554000	20266000	16323000	25604000	13965000	22286000	25964000	12923000	17691000	10981000	14914000	20444000	21124000	21798000	18387000	16332000	13484000	NaN	NaN	NaN	NaN	NaN	NaN	NaN	NaN	NaN	NaN				ATP biosynthetic process;ATP metabolic process;ATP synthesis coupled proton transport;biosynthetic process;cation transport;cellular biosynthetic process;cellular metabolic process;cellular nitrogen compound biosynthetic process;cellular nitrogen compound metabolic process;cellular process;energy coupled proton transport, down electrochemical gradient;establishment of localization;heterocycle bio…	cation transmembrane transporter activity;hydrogen ion transmembrane transporter activity;inorganic cation transmembrane transporter activity;ion transmembrane transporter activity;monovalent inorganic cation transmembrane transporter activity;substrate-specific transmembrane transporter activity;substrate-specific transporter activity;transmembrane transporter activity;transporter activity	cell part;cytoplasmic part;intracellular organelle part;intracellular part;macromolecular complex;membrane part;mitochondrial membrane part;mitochondrial part;mitochondrial proton-transporting ATP synthase complex, coupling factor F(o);organelle part;protein complex;proton-transporting ATP synthase complex, coupling factor F(o);proton-transporting two-sector ATPase complex, proton-transporting do…	Mt_ATP-synt_D	ATPase_F0-cplx_dsu_mt	10	10	10	56.3	56.3	56.3	20.336	0	49.075	178550000	173	12
54089	296260	3311400	2591500	2519700	1306000	870020	1592700	1587400	1606600	503440	1181400	1830000	1789500	1733200	1399200	1970700	1311600	1197300	1815400	NaN	NaN	NaN	NaN	NaN	NaN	NaN	NaN	NaN	NaN				amine metabolic process;carboxylic acid metabolic process;cellular amine metabolic process;cellular amino acid metabolic process;cellular ketone metabolic process;cellular metabolic process;cellular nitrogen compound metabolic process;cellular process;metabolic process;nitrogen compound metabolic process;organic acid metabolic process;oxoacid metabolic process;primary metabolic process;small mole…	catalytic activity;oxidoreductase activity		ELFV_dehydrog;ELFV_dehydrog_N	Glu/Leu/Phe/Val_DH;Glu/Leu/Phe/Val_DH_C;Glu/Leu/Phe/Val_DH_dimer_dom;NAD(P)-bd_dom	5	5	5	8.9	8.9	8.9	61.642	0	10.337	15736000	20	0
463700	304750	0	0	403640	0	715100	0	548050	954440	459990	409320	0	0	411570	0	719200	0	514430	308430	NaN	NaN	NaN	NaN	NaN	NaN	NaN	NaN	NaN	NaN				biological regulation;cell redox homeostasis;cellular homeostasis;cellular process;homeostatic process;regulation of biological process;regulation of biological quality;regulation of cellular process	catalytic activity;disulfide oxidoreductase activity;electron carrier activity;oxidoreductase activity;oxidoreductase activity, acting on a sulfur group of donors;protein disulfide oxidoreductase activity		Glutaredoxin	GLR_AS;Glutaredoxin;Glutaredoxin_euk/vir;Glutaredoxin_subgr;Thioredoxin-like_fold	2	2	2	37.8	37.8	37.8	10.941	0	6.1011	3389700	3	0
0	0	0	0	0	0	0	0	0	0	0	0	0	0	0	0	0	0	0	0	NaN	NaN	NaN	NaN	NaN	NaN	NaN	NaN	NaN	NaN	+			cellular process;establishment of localization;transmembrane transport;transport		cell part;integral to membrane;intrinsic to membrane;membrane part	MFS_1	MFS;MFS_dom	1	1	1	1.8	1.8	1.8	55.691	1	-2	0	0	0
2525900	1812800	5431800	3466400	4282000	3501300	5463600	2383000	6758600	7579900	2406800	2490800	4415800	3134800	4474700	4368600	4406300	2993700	5406700	4450700	NaN	NaN	NaN	NaN	NaN	NaN	NaN	NaN	NaN	NaN					binding;cation binding;ion binding;metal ion binding;nucleic acid binding;nucleotide binding;transition metal ion binding;zinc ion binding		RRM_1;zf-CCHC	Nucleotide-bd_a/b_plait;RRM_dom;Znf_CCHC	2	2	2	6.4	6.4	6.4	33.133	0	7.0221	43205000	19	1
616850	690400	780360	418260	544540	761030	613310	825240	984660	831640	563520	834890	602260	556970	478500	867030	754010	1094500	722660	445600	NaN	NaN	NaN	NaN	NaN	NaN	NaN	NaN	NaN	NaN									2	2	2	41.7	41.7	41.7	10.563	0	7.0185	7066300	25	2
2544800	2190800	3220000	3068900	1931000	2001000	3379100	1453200	5143200	5068100	2019800	2921000	2760300	2935000	1972400	2126800	2824100	2300800	3674600	3427500	NaN	NaN	NaN	NaN	NaN	NaN	NaN	NaN	NaN	NaN					binding;catalytic activity;cation binding;ion binding;metal ion binding		Peptidase_M16;Peptidase_M16_C	Metalloenz_LuxS/M16;Pept_M16_dom;Pept_M16_N;Peptidase_M16_C	4	4	4	11.3	11.3	11.3	47.626	0	26.17	30000000	35	1
808190	468240	0	627690	0	321850	589110	297170	455930	489670	815350	603350	0	576480	0	369490	499520	425290	360820	276100	NaN	NaN	NaN	NaN	NaN	NaN	NaN	NaN	NaN	NaN							SGL	6-blade_b-propeller_TolB-like;SGL	1	1	1	10.1	10.1	10.1	9.7031	0.0095969	2.1107	4057800	10	2
15083000	15050000	14714000	21116000	15704000	17695000	17899000	11894000	21055000	24088000	15869000	17227000	12087000	16430000	15660000	21309000	16659000	18869000	17026000	13706000	NaN	NaN	NaN	NaN	NaN	NaN	NaN	NaN	NaN	NaN					binding;calcium ion binding;cation binding;ion binding;metal ion binding		EF-hand_7	CAPSL;EF_Hand_1_Ca_BS;EF_hand_dom;EF-hand-dom_pair	7	7	7	36	36	36	24.576	0	119.59	174300000	84	9
2990400	4167800	4177500	5593400	6565300	4854900	9696800	5721700	8652800	9387500	3183300	6027500	3138400	3911600	6047700	6757700	7448700	7399600	7953500	5745400	NaN	NaN	NaN	NaN	NaN	NaN	NaN	NaN	NaN	NaN					binding;carboxylic acid binding;coenzyme binding;cofactor binding;fatty acid binding;fatty-acyl-CoA binding;lipid binding;monocarboxylic acid binding		ACBP	Acyl-CoA-binding_protein;FERM/acyl-CoA-bd_prot_3-hlx	3	3	3	42.7	42.7	42.7	10.024	0	69.125	61808000	60	8
352580	304930	1294100	1408200	1142600	832560	1061200	833500	1270100	2218100	586990	648420	997680	1139100	1161100	1061300	963520	1033600	874220	1098000	NaN	NaN	NaN	NaN	NaN	NaN	NaN	NaN	NaN	NaN				carbohydrate metabolic process;cellular carbohydrate metabolic process;cellular macromolecule metabolic process;cellular metabolic process;cellular process;cellular protein metabolic process;glycosylation;macromolecule glycosylation;macromolecule metabolic process;macromolecule modification;metabolic process;peptidyl-amino acid modification;peptidyl-asparagine modification;primary metabolic proce…	catalytic activity;dolichyl-diphosphooligosaccharide-protein glycotransferase activity;oligosaccharyl transferase activity;transferase activity;transferase activity, transferring glycosyl groups;transferase activity, transferring hexosyl groups	cell part;cytoplasmic part;endoplasmic reticulum membrane;endoplasmic reticulum part;integral to membrane;intracellular organelle part;intracellular part;intrinsic to membrane;membrane;membrane part;organelle membrane;organelle part	DDOST_48kD	WBP1	3	3	3	12	12	12	48.405	0	16.847	10718000	43	2
1137400	759350	3422000	1581300	2852200	221660	2858200	632920	1550400	4874500	1619200	1350300	3162000	1339000	2332600	1003800	526510	1099500	1398900	2894600	NaN	NaN	NaN	NaN	NaN	NaN	NaN	NaN	NaN	NaN				alcohol metabolic process;carbohydrate metabolic process;cellular carbohydrate metabolic process;cellular metabolic process;cellular nitrogen compound metabolic process;cellular process;glucose metabolic process;hexose metabolic process;metabolic process;monosaccharide metabolic process;nitrogen compound metabolic process;nucleobase-containing compound metabolic process;nucleotide-sugar metabolic…	catalytic activity;nucleotidyltransferase activity;transferase activity;transferase activity, transferring phosphorus-containing groups;uridylyltransferase activity;UTP:glucose-1-phosphate uridylyltransferase activity;UTP-monosaccharide-1-phosphate uridylyltransferase activity		UDPGP	Nucleotide-diphossugar_trans;UDPGP_trans;UDPGP_trans_fam	6	6	6	11.6	11.6	11.6	57.5	0	20.887	19890000	28	1
1581200	982000	2683800	1649100	2157300	1333200	1632200	1032500	3351800	6568400	1386200	1377000	2283000	1615400	2156700	2062900	1800300	1595300	2235100	2785000	NaN	NaN	NaN	NaN	NaN	NaN	NaN	NaN	NaN	NaN				biological regulation;cellular process;cellular response to stimulus;establishment of localization;establishment of localization in cell;establishment of protein localization;intracellular protein transport;intracellular signal transduction;intracellular transport;nuclear transport;nucleocytoplasmic transport;protein transport;regulation of biological process;regulation of cellular process;respon…	binding;catalytic activity;GTP binding;GTPase activity;guanyl nucleotide binding;guanyl ribonucleotide binding;hydrolase activity;hydrolase activity, acting on acid anhydrides;hydrolase activity, acting on acid anhydrides, in phosphorus-containing anhydrides;nucleoside-triphosphatase activity;nucleotide binding;purine nucleotide binding;purine ribonucleoside triphosphate binding;purine ribonucleo…	cell part;intracellular;membrane	Ras	P-loop_NTPase;Ran_GTPase;Small_GTPase;Small_GTPase_ARF;Small_GTPase_Rab_type;Small_GTPase_Ras;Small_GTPase_Rho;Small_GTP-bd_dom	3	3	3	21.4	21.4	21.4	23.108	0	19.465	22971000	46	3
4297200	281120	0	0	0	0	0	0	831340	0	4583100	308930	0	0	0	0	0	0	416340	0	NaN	NaN	NaN	NaN	NaN	NaN	NaN	NaN	NaN	NaN							E1_DerP2_DerF2	Ig_E-set;ML_dom	1	1	1	7.4	7.4	7.4	16.123	0	3.6608	5409600	2	2
28158000	19384000	103530000	35149000	33193000	13983000	31611000	14101000	60285000	115740000	30901000	26068000	79001000	33132000	31065000	21042000	29807000	22423000	42871000	63668000	NaN	NaN	NaN	NaN	NaN	NaN	NaN	NaN	NaN	NaN					active transmembrane transporter activity;adenyl nucleotide binding;adenyl ribonucleotide binding;ATP binding;ATPase activity;ATPase activity, coupled;ATPase activity, coupled to movement of substances;ATPase activity, coupled to transmembrane movement of ions;ATPase activity, coupled to transmembrane movement of ions, phosphorylative mechanism;ATPase activity, coupled to transmembrane movement o…	cell part;integral to membrane;intrinsic to membrane;membrane part	Cation_ATPase_C;Cation_ATPase_N;E1-E2_ATPase;Hydrolase	ATPase_P-typ_cation-transptr_C;ATPase_P-typ_cation-transptr_N;ATPase_P-typ_cyto_domN;ATPase_P-typ_P_site;ATPase_P-typ_TM_dom;ATPase_P-typ_transduc_dom_A;HAD-like_dom;P_typ_ATPase;P-type_ATPase_IIC	25	25	25	28.7	28.7	28.7	115.3	0	281.89	455130000	261	16
0	0	0	381450	0	0	0	0	0	1382800	0	0	0	347250	0	0	0	0	0	791910	NaN	NaN	NaN	NaN	NaN	NaN	NaN	NaN	NaN	NaN				biosynthetic process;metabolic process	amine-lyase activity;carbon-nitrogen lyase activity;catalytic activity;lyase activity;strictosidine synthase activity		Str_synth	6-blade_b-propeller_TolB-like;Strictosidine_synth_cons-reg	1	1	1	2.1	2.1	2.1	63.115	0	5.0882	1764200	3	0
0	212280	252250	406380	416940	843980	1359500	330730	814200	460440	0	575720	465950	412520	649880	531960	615930	432210	593800	524140	NaN	NaN	NaN	NaN	NaN	NaN	NaN	NaN	NaN	NaN						cell part;intracellular membrane-bounded organelle;intracellular organelle;intracellular part;membrane-bounded organelle;nucleus;organelle	CAF1C_H4-bd;WD40	G-protein_beta_WD-40_rep;Histone-bd_RBBP4_N;WD40/YVTN_repeat-like_dom;WD40_repeat;WD40_repeat_CS;WD40_repeat_dom	3	3	3	11.2	11.2	11.2	48.175	0	3.6045	5096600	3	0
4571000	4585500	3931100	2922100	2672800	2517800	3135400	3568500	6150200	7015700	3305400	5091900	3660200	4309900	3226500	3623900	3786600	4141800	4081400	3328200	NaN	NaN	NaN	NaN	NaN	NaN	NaN	NaN	NaN	NaN					binding;catalytic activity;cation binding;hydrolase activity;ion binding;metal ion binding;metallopeptidase activity;peptidase activity;peptidase activity, acting on L-amino acid peptides;transition metal ion binding;zinc ion binding		ERAP1_C;Peptidase_M1	ERAP1-like_C_dom;Peptidase_M1;Peptidase_M1_N	5	5	5	8.1	8.1	8.1	98.559	0	15.955	41070000	37	2
786040	358580	1673700	449480	633760	0	871070	0	1556200	3762400	807560	437190	1420600	420390	559830	0	646300	0	1254200	2213700	NaN	NaN	NaN	NaN	NaN	NaN	NaN	NaN	NaN	NaN						cell part;integral to membrane;intrinsic to membrane;membrane part	TB2_DP1_HVA22	TB2_DP1_HVA22	1	1	1	5.6	5.6	5.6	20.78	0.0096525	2.1485	10091000	7	1
10707000	9919200	10900000	13501000	14577000	12984000	21335000	8374300	16544000	23055000	9886000	11475000	10416000	13700000	16646000	16444000	15601000	10561000	13011000	12990000	NaN	NaN	NaN	NaN	NaN	NaN	NaN	NaN	NaN	NaN				cellular macromolecule metabolic process;cellular metabolic process;cellular process;cellular protein metabolic process;macromolecule metabolic process;metabolic process;primary metabolic process;protein folding;protein metabolic process	adenyl nucleotide binding;adenyl ribonucleotide binding;ATP binding;binding;nucleotide binding;purine nucleotide binding;purine ribonucleoside triphosphate binding;purine ribonucleotide binding;ribonucleotide binding		HSP70	Chaperone_DnaK;Heat_shock_70_CS;Hsp_70_fam;HSP70_C;HSP70_peptide-bd	18	18	18	29.3	29.3	29.3	75.403	0	51.92	141900000	152	12
0	664500	619650	992860	602400	616080	370780	446030	812990	1150700	0	758340	579310	696110	630980	718930	585830	657000	702140	516810	NaN	NaN	NaN	NaN	NaN	NaN	NaN	NaN	NaN	NaN					catalytic activity;oxidoreductase activity			NuoE-like;Thioredoxin-like_fold	2	2	2	15.6	15.6	15.6	27.387	0	4.5069	6276000	3	0
1093500	1140200	1030200	951050	491690	775180	311450	720520	1916100	1225000	843230	1233500	791520	748740	602040	786110	1236800	613140	1410800	916210	NaN	NaN	NaN	NaN	NaN	NaN	NaN	NaN	NaN	NaN							GDI	GDP_dissociation_inhibitor	3	3	3	8.8	8.8	8.8	57.9	0	9.2217	9654900	27	3
49526000	46236000	59316000	63120000	52459000	39301000	64181000	43561000	70674000	115830000	50245000	56978000	48204000	55489000	54478000	56555000	55919000	57932000	50994000	62116000	NaN	NaN	NaN	NaN	NaN	NaN	NaN	NaN	NaN	NaN				acetyl-CoA catabolic process;acetyl-CoA metabolic process;carbohydrate metabolic process;carboxylic acid metabolic process;catabolic process;cellular catabolic process;cellular ketone metabolic process;cellular metabolic process;cellular process;coenzyme catabolic process;coenzyme metabolic process;cofactor catabolic process;cofactor metabolic process;dicarboxylic acid metabolic process;malate me…	catalytic activity;L-malate dehydrogenase activity;malate dehydrogenase activity;oxidoreductase activity;oxidoreductase activity, acting on CH-OH group of donors;oxidoreductase activity, acting on the CH-OH group of donors, NAD or NADP as acceptor		Ldh_1_C;Ldh_1_N	Lactate/malate_DH_C;Lactate/malate_DH_N;Lactate_DH/Glyco_Ohase_4_C;L-lactate/malate_DH;Malate_DH_AS;Malate_DH_type1;NAD(P)-bd_dom	21	21	21	74.3	74.3	74.3	35.801	0	188.12	604200000	517	53
11786000	9894100	9346400	11279000	11291000	11528000	18013000	9373800	15609000	14757000	10183000	12865000	9260900	11535000	11040000	14372000	14174000	13249000	9863100	9872100	NaN	NaN	NaN	NaN	NaN	NaN	NaN	NaN	NaN	NaN							2003-03-14	14-3-3;14-3-3_CS;14-3-3_domain	8	6	6	38.3	31.2	31.2	29.11	0	52.907	122880000	105	10
37321000	32052000	127370000	40763000	89275000	84414000	95124000	44770000	60927000	85309000	36325000	40331000	100920000	43535000	89830000	101560000	74679000	69275000	46531000	47801000	NaN	NaN	NaN	NaN	NaN	NaN	NaN	NaN	NaN	NaN									9	9	9	76.4	76.4	76.4	18.611	0	26.908	697320000	324	19
26820000	26055000	57914000	23324000	44425000	36885000	56206000	27470000	44020000	44146000	27544000	31355000	45277000	28707000	42695000	43138000	46115000	41326000	31183000	26203000	NaN	NaN	NaN	NaN	NaN	NaN	NaN	NaN	NaN	NaN									11	11	11	82.5	82.5	82.5	17.756	0	38.059	387260000	221	16
41536000	35353000	46088000	55552000	52454000	44502000	63304000	33162000	52709000	75802000	38769000	47076000	44749000	61566000	46743000	55005000	45846000	41240000	36272000	48550000	NaN	NaN	NaN	NaN	NaN	NaN	NaN	NaN	NaN	NaN					binding;cation binding;heme binding;ion binding;iron ion binding;metal ion binding;tetrapyrrole binding;transition metal ion binding		Cyt-b5	Cyt_B5_heme-BS;Cyt_B5-like_heme/steroid-bd	3	3	3	21.5	21.5	21.5	14.496	0	27.922	500460000	62	6
392680	123090	118350	614660	458360	0	731290	121440	203980	969070	311790	375190	273370	298760	0	0	338460	398770	415400	297390	NaN	NaN	NaN	NaN	NaN	NaN	NaN	NaN	NaN	NaN				carbohydrate metabolic process;metabolic process;primary metabolic process	beta-N-acetylhexosaminidase activity;catalytic activity;hexosaminidase activity;hydrolase activity;hydrolase activity, acting on glycosyl bonds;hydrolase activity, hydrolyzing O-glycosyl compounds		Glyco_hydro_20;Glycohydro_20b2	Beta_hexosaminidase_sua/sub;Chitobiase/Hex_dom_2-like;Glyco_hydro_20_cat-core;Glyco_hydro_catalytic_dom;Glycoside_hydrolase_SF;HEX_eukaryotic_N	2	2	2	4.4	4.4	4.4	61.33	0.0095785	2.0963	3732900	2	0
0	0	470270	280390	188520	0	401640	198560	131940	909640	0	0	290670	217640	332820	0	263980	238570	182980	544100	NaN	NaN	NaN	NaN	NaN	NaN	NaN	NaN	NaN	NaN				carbohydrate metabolic process;cellular carbohydrate metabolic process;cellular macromolecule metabolic process;cellular metabolic process;cellular process;cellular protein metabolic process;glycosylation;macromolecule glycosylation;macromolecule metabolic process;macromolecule modification;metabolic process;primary metabolic process;protein glycosylation;protein metabolic process;protein modific…	catalytic activity;dolichyl-diphosphooligosaccharide-protein glycotransferase activity;oligosaccharyl transferase activity;transferase activity;transferase activity, transferring glycosyl groups;transferase activity, transferring hexosyl groups	cell part;cytoplasmic part;endoplasmic reticulum membrane;endoplasmic reticulum part;integral to membrane;intracellular organelle part;intracellular part;intrinsic to membrane;membrane;membrane part;organelle membrane;organelle part	Ribophorin_I	Ribophorin_I	2	2	2	3.7	3.7	3.7	65.54	0	4.4917	2581000	4	0
2942900	2411800	2497500	1058800	338550	547870	829440	1019500	1594000	1787200	3209100	2606600	2101300	1068500	745480	677290	604520	1103400	1095700	1255600	NaN	NaN	NaN	NaN	NaN	NaN	NaN	NaN	NaN	NaN					catalytic activity;cation transmembrane transporter activity;cytochrome-c oxidase activity;heme-copper terminal oxidase activity;hydrogen ion transmembrane transporter activity;inorganic cation transmembrane transporter activity;ion transmembrane transporter activity;monovalent inorganic cation transmembrane transporter activity;oxidoreductase activity;oxidoreductase activity, acting on a heme gr…	cell part;cytoplasmic part;intracellular membrane-bounded organelle;intracellular organelle;intracellular part;membrane-bounded organelle;mitochondrion;organelle	COX6B	Cyt_c_oxidase_su6B	5	5	5	65.2	65.2	65.2	10.892	0	14.086	15028000	17	1
353090	511310	1891100	2213700	661110	1791300	1247900	521350	631300	819780	570290	1054800	1263200	852580	1038200	946650	1694100	1194500	799850	758290	NaN	NaN	NaN	NaN	NaN	NaN	NaN	NaN	NaN	NaN									2	2	2	30.5	30.5	30.5	9.6429	0	7.5043	10642000	22	0
74668	110270	0	124660	0	152050	153610	89165	105640	236930	76951	143210	0	109070	0	189270	131280	128620	84269	126590	NaN	NaN	NaN	NaN	NaN	NaN	NaN	NaN	NaN	NaN							Dynactin_p22	Dynactin_p22	1	1	1	8	8	8	21.18	0.0042283	2.6629	1047000	13	0
0	103270	466730	671490	518710	103270	830860	524680	1013800	692650	0	370920	335620	575860	523060	355460	554520	551970	731580	395130	NaN	NaN	NaN	NaN	NaN	NaN	NaN	NaN	NaN	NaN					binding;nucleic acid binding;RNA binding;translation factor activity, nucleic acid binding;translation initiation factor activity		SUI1	SUI1_euk;TIF_SUI1	2	2	2	28.2	28.2	28.2	12.388	0	6.4084	4925500	11	0
3207700	2396400	2559700	3308200	3025800	3361400	2649600	2237400	1838000	5298100	2482700	3119500	1562400	2464000	3293400	2877900	3762100	3235200	2133100	3398000	NaN	NaN	NaN	NaN	NaN	NaN	NaN	NaN	NaN	NaN				ATP hydrolysis coupled proton transport;cation transport;cellular process;energy coupled proton transport, against electrochemical gradient;establishment of localization;hydrogen transport;ion transmembrane transport;ion transport;monovalent inorganic cation transport;proton transport;transmembrane transport;transport	active transmembrane transporter activity;ATPase activity;ATPase activity, coupled;ATPase activity, coupled to movement of substances;ATPase activity, coupled to transmembrane movement of ions;ATPase activity, coupled to transmembrane movement of substances;catalytic activity;cation transmembrane transporter activity;cation-transporting ATPase activity;hydrogen ion transmembrane transporter activ…	cell part;macromolecular complex;membrane part;protein complex;proton-transporting two-sector ATPase complex, catalytic domain;proton-transporting V-type ATPase, V1 domain	ATP-synt_F	ATPase_V1-cplx_f_g_su;ATPase_V1-cplx_fsu_euk	3	3	3	32.5	32.5	32.5	13.745	0	10.251	29882000	19	2
0	0	0	0	0	0	0	137790	290360	385000	0	0	0	0	0	0	0	202860	218990	221880	NaN	NaN	NaN	NaN	NaN	NaN	NaN	NaN	NaN	NaN				biological regulation;cellular process;cellular response to stimulus;establishment of localization;establishment of localization in cell;establishment of protein localization;intracellular protein transport;intracellular signal transduction;intracellular transport;nuclear transport;nucleocytoplasmic transport;protein transport;regulation of biological process;regulation of cellular process;respon…	binding;catalytic activity;GTP binding;GTPase activity;guanyl nucleotide binding;guanyl ribonucleotide binding;hydrolase activity;hydrolase activity, acting on acid anhydrides;hydrolase activity, acting on acid anhydrides, in phosphorus-containing anhydrides;nucleoside-triphosphatase activity;nucleotide binding;purine nucleotide binding;purine ribonucleoside triphosphate binding;purine ribonucleo…	cell part;intracellular;membrane	Ras	P-loop_NTPase;Ran_GTPase;Small_GTPase;Small_GTPase_Rab_type;Small_GTPase_Ras;Small_GTPase_Rho;Small_GTP-bd_dom	1	1	1	6.8	6.8	6.8	23.236	0	3.5035	813150	2	0
0	0	96472	120980	296310	0	0	0	0	274010	0	0	79700	110130	288100	0	0	0	0	156920	NaN	NaN	NaN	NaN	NaN	NaN	NaN	NaN	NaN	NaN							JHBP	Haemolymph_juvenile_hormone-bd	1	1	1	9.2	9.2	9.2	27.668	0	3.402	787770	6	0
150610	458470	1107700	615920	1301900	291730	592170	451950	463150	2230600	167420	650920	740460	623270	1407100	396960	553240	712660	296870	1065600	NaN	NaN	NaN	NaN	NaN	NaN	NaN	NaN	NaN	NaN							JHBP	Haemolymph_juvenile_hormone-bd	2	2	2	12.1	12.1	12.1	28.05	0	10.278	7664200	25	0
1750000	1098000	1410700	1587600	3019700	1780500	2156400	1560300	1735400	1228000	1767400	1338800	1155400	1396200	2894000	2257800	1912100	2166400	1361000	719900	NaN	NaN	NaN	NaN	NaN	NaN	NaN	NaN	NaN	NaN							TCTP	Mss4/transl-control_tumor;Mss4-like;Translation_control_tumour_CS;Translational_control_tumour_p	3	3	3	23.3	23.3	23.3	19.842	0	18.943	17327000	58	6
0	0	0	0	0	0	0	0	0	0	0	0	0	0	0	0	0	0	0	0	NaN	NaN	NaN	NaN	NaN	NaN	NaN	NaN	NaN	NaN	+						Sec2p	Sec2p	1	1	1	3.4	3.4	3.4	50.581	1	-2	0	0	0
10245000	5100800	22593000	9036700	13968000	4850000	4248600	5280900	9196400	28281000	11559000	8319100	17913000	8723600	12125000	5464400	3518200	6742600	7056500	16220000	NaN	NaN	NaN	NaN	NaN	NaN	NaN	NaN	NaN	NaN					catalytic activity;cis-stilbene-oxide hydrolase activity;ether hydrolase activity;hydrolase activity;hydrolase activity, acting on ether bonds		Abhydrolase_1;EHN	AB_hydrolase;AB_hydrolase_1;Epox_hydrolase-like;Epoxide_hydro_N;Epoxide_hydrolase	7	7	7	18.2	18.2	18.2	51.99	0	18.812	112800000	74	10
0	0	0	0	0	0	0	0	0	0	0	0	0	0	0	0	0	0	0	0	NaN	NaN	NaN	NaN	NaN	NaN	NaN	NaN	NaN	NaN	+								1	1	1	15.5	15.5	15.5	9.8881	1	-2	0	0	0
521210	276710	2773800	399390	0	580620	0	430930	809900	2459300	382010	294850	2841300	300470	0	469760	0	424850	435910	1746300	NaN	NaN	NaN	NaN	NaN	NaN	NaN	NaN	NaN	NaN						cell part;cytoplasmic part;endoplasmic reticulum membrane;endoplasmic reticulum part;integral to membrane;intracellular organelle part;intracellular part;intrinsic to membrane;membrane;membrane part;organelle membrane;organelle part	Reticulon	Reticulon	1	1	1	6.2	6.2	6.2	23.424	0	8.7928	8251800	2	0
149640	94469	136070	0	103810	0	0	0	0	0	144880	119270	119730	0	99777	0	0	0	0	0	NaN	NaN	NaN	NaN	NaN	NaN	NaN	NaN	NaN	NaN					acyl-CoA dehydrogenase activity;binding;catalytic activity;coenzyme binding;cofactor binding;flavin adenine dinucleotide binding;oxidoreductase activity;oxidoreductase activity, acting on the CH-CH group of donors		Acyl-CoA_dh_1;Acyl-CoA_dh_M;Acyl-CoA_dh_N	AcylCo_DH/oxidase_C;AcylCoA_DH/ox_N;AcylCoA_DH/oxidase_NM_dom;Acyl-CoA_DH_CS;Acyl-CoA_Oxase/DH_cen-dom	1	1	1	2.4	2.4	2.4	68.331	0.0061856	2.5541	483990	2	0
921860	582640	615580	554100	769660	539480	741710	289010	775180	988200	863560	737920	472610	475570	759300	589020	444010	753590	686700	512840	NaN	NaN	NaN	NaN	NaN	NaN	NaN	NaN	NaN	NaN					binding;nucleic acid binding;RNA binding;translation elongation factor activity;translation factor activity, nucleic acid binding	cell part;cytoplasmic part;eukaryotic translation elongation factor 1 complex;intracellular part;macromolecular complex;protein complex	EF-1_beta_acid;EF1_GNE	EF-1_beta_acid_region_euk;Transl_elong_EF1B/ribosomal_S6;Transl_elong_EF1B_B/D_CS;Transl_elong_fac_EF1B_bsu/dsu	2	2	2	6.8	6.8	6.8	48.135	0	10.206	6777400	15	1
15649000	19146000	15611000	5180500	2284200	1544300	4597400	7197200	13078000	4613800	21215000	22461000	10848000	6393400	2303500	2000600	2297200	9117100	8584800	3582100	NaN	NaN	NaN	NaN	NaN	NaN	NaN	NaN	NaN	NaN							E1_DerP2_DerF2	Ig_E-set;ML_dom	5	5	5	29.6	29.6	29.6	16.971	0	10.492	88902000	19	2
1606500	1702200	3122500	2864500	3996600	2114600	2208900	1359800	2483400	5844100	1606500	2174100	2579600	2607700	3885900	2588500	1856600	1929000	1948100	3346900	NaN	NaN	NaN	NaN	NaN	NaN	NaN	NaN	NaN	NaN					catalytic activity;cation transmembrane transporter activity;cytochrome-c oxidase activity;heme-copper terminal oxidase activity;hydrogen ion transmembrane transporter activity;inorganic cation transmembrane transporter activity;ion transmembrane transporter activity;monovalent inorganic cation transmembrane transporter activity;oxidoreductase activity;oxidoreductase activity, acting on a heme gr…		COX4	Cyt_c_oxidase_su4;Cyt_c_oxidase_su4_fam	1	1	1	8.3	8.3	8.3	19.123	0	13.165	27303000	32	2
0	0	0	0	0	0	0	0	0	0	0	0	0	0	0	0	0	0	0	0	NaN	NaN	NaN	NaN	NaN	NaN	NaN	NaN	NaN	NaN	+								1	1	1	7.4	7.4	7.4	14.126	1	-2	0	0	0
2456000	1586700	6810500	3193900	4756000	2988700	3737400	2843300	5223200	14660000	2485000	2257400	5705900	4268300	5749400	4009300	3134300	3998500	3246600	6112600	NaN	NaN	NaN	NaN	NaN	NaN	NaN	NaN	NaN	NaN					binding;catalytic activity;GTP binding;GTPase activity;guanyl nucleotide binding;guanyl ribonucleotide binding;hydrolase activity;hydrolase activity, acting on acid anhydrides;hydrolase activity, acting on acid anhydrides, in phosphorus-containing anhydrides;nucleic acid binding;nucleoside-triphosphatase activity;nucleotide binding;purine nucleotide binding;purine ribonucleoside triphosphate bind…	cell part;intracellular	GTP_EFTU;GTP_EFTU_D2;GTP_EFTU_D3	EF_GTP-bd_dom;P-loop_NTPase;Transl_B-barrel;Transl_elong_EF1A/Init_IF2_C;Transl_elong_EFTu/EF1A_2;Transl_elong_EFTu/EF1A_bac/org;Transl_elong_EFTu/EF1A_C	5	5	4	16.8	16.8	14.9	52.42	0	11.483	48256000	37	0
2054900	3454600	4590600	4785700	3995500	2126800	3535400	4120900	3887400	7877000	2505800	3656800	3326500	3803800	4737200	3168300	3563400	5098000	3718600	3904000	NaN	NaN	NaN	NaN	NaN	NaN	NaN	NaN	NaN	NaN									2	2	2	3.8	3.8	3.8	52.714	0	22.917	40429000	12	2
732370	825010	642060	1020000	612160	1103900	1797300	836420	1331800	977050	853740	830410	591280	776750	878740	1351000	1494900	1144600	1035900	535610	NaN	NaN	NaN	NaN	NaN	NaN	NaN	NaN	NaN	NaN				actin cytoskeleton organization;actin filament organization;actin filament-based process;cellular component organization;cellular component organization at cellular level;cellular component organization or biogenesis;cellular component organization or biogenesis at cellular level;cellular process;cytoskeleton organization;organelle organization			Thymosin	Beta-thymosin	2	2	2	18.7	18.7	18.7	18.462	0	30.759	9878000	20	1
0	0	0	0	0	0	0	0	0	0	0	0	0	0	0	0	0	0	0	0	NaN	NaN	NaN	NaN	NaN	NaN	NaN	NaN	NaN	NaN	+				binding;cation binding;ion binding;metal ion binding;nucleic acid binding;transition metal ion binding;zinc ion binding		zf-DBF	Znf_DBF	1	1	1	0.7	0.7	0.7	142.76	1	-2	0	0	0
51517	0	0	0	0	0	0	0	0	309410	51517	0	0	0	0	0	0	0	0	177200	NaN	NaN	NaN	NaN	NaN	NaN	NaN	NaN	NaN	NaN				carbohydrate metabolic process;metabolic process;primary metabolic process	alpha-glucosidase activity;binding;catalytic activity;cation binding;glucosidase activity;hydrolase activity;hydrolase activity, acting on glycosyl bonds;hydrolase activity, hydrolyzing O-glycosyl compounds;ion binding;maltose alpha-glucosidase activity		Alpha-amylase	Glyco_hydro_13;Glyco_hydro_13_cat_dom;Glyco_hydro_13_sub_cat_dom;Glyco_hydro_catalytic_dom;Glycoside_hydrolase_SF	1	1	1	2.6	2.6	2.6	65.578	0.0062241	2.5668	360930	3	0
271560	598350	816400	923320	240590	212150	1159400	488230	861020	501370	484170	605030	521860	729780	426060	474550	763760	573610	570480	524690	NaN	NaN	NaN	NaN	NaN	NaN	NaN	NaN	NaN	NaN						cell part;cytoplasm;intracellular part	BAR;SH3_9	AH/BAR-dom;Amphiphysin;BAR_dom;SH3_domain	2	2	2	5.7	5.7	5.7	43.697	0	5.1256	6072400	14	0
0	0	0	0	0	0	0	0	0	0	0	0	0	0	0	0	0	0	0	0	NaN	NaN	NaN	NaN	NaN	NaN	NaN	NaN	NaN	NaN	+								1	1	1	3.6	3.6	3.6	25.664	1	-2	0	1	0
2043200	628590	4381100	1857100	3673900	1662800	3379100	1770000	2350700	5384800	1871800	1247000	3599200	1781700	4131600	1853800	2190700	2469500	1910900	2986100	NaN	NaN	NaN	NaN	NaN	NaN	NaN	NaN	NaN	NaN					binding;nucleic acid binding;nucleotide binding		RRM_1	Nucleotide-bd_a/b_plait;RRM_dom	5	5	5	15.7	15.7	15.7	47.353	0	33.695	27131000	60	2
7496700	7554200	3538400	3002800	2895000	2121400	3590800	3873900	5767900	2987000	6874600	9167000	2745000	3056000	3078600	2378100	3417700	5871700	4490400	1882900	NaN	NaN	NaN	NaN	NaN	NaN	NaN	NaN	NaN	NaN				biological regulation;cellular process;cellular response to stimulus;regulation of biological process;regulation of cellular process;response to stimulus;signal transduction	binding;calcium ion binding;cation binding;ion binding;metal ion binding	extracellular matrix;extracellular region part;extracellular space;proteinaceous extracellular matrix	SPARC_Ca_bdg	EF_Hand_1_Ca_BS;EF-hand-dom_pair;Osteonectin_CS;SPARC/Testican_Ca-bd-dom	4	4	4	12.2	12.2	12.2	35.328	0	5.0247	42828000	18	3
37641	0	168500	0	193820	0	106830	0	101440	337190	36434	0	142510	0	192910	0	91914	0	66314	197690	NaN	NaN	NaN	NaN	NaN	NaN	NaN	NaN	NaN	NaN									1	1	1	4.8	4.8	4.8	36.902	0	3.2478	945420	10	0
3147500	3426900	3150600	2819400	1867100	2843600	3494200	2004500	4230700	3535400	2948500	4000300	2873900	2346200	2202300	2876600	2999900	2738400	3427200	2700500	NaN	NaN	NaN	NaN	NaN	NaN	NaN	NaN	NaN	NaN				biosynthetic process;cellular biosynthetic process;cellular component assembly;cellular component assembly at cellular level;cellular component organization;cellular component organization at cellular level;cellular component organization or biogenesis;cellular component organization or biogenesis at cellular level;cellular macromolecular complex assembly;cellular macromolecular complex subunit o…	structural constituent of ribosome;structural molecule activity	cell part;cytosolic small ribosomal subunit;intracellular organelle part;intracellular part;macromolecular complex;organelle part;ribonucleoprotein complex;small ribosomal subunit	Ribosomal_S2	Ribosomal_S2;Ribosomal_S2_CS;Ribosomal_S2_euk;Ribosomal_S2_euk/arc;Ribosomal_S2_flav_dom	3	3	3	15.2	15.2	15.2	33.765	0	12.429	30520000	52	6
1116400	1307200	1610400	1560700	1332800	1167400	1869500	1454500	2007200	2701400	1174100	1692700	1350900	1423800	1313800	1430500	1593000	1919000	1596300	1524200	NaN	NaN	NaN	NaN	NaN	NaN	NaN	NaN	NaN	NaN									1	1	1	3.7	3.7	3.7	36.466	0.0042553	2.7699	16128000	5	0
0	0	974970	0	0	0	496010	225340	674190	977400	0	0	859930	0	0	0	389790	326540	456780	597600	NaN	NaN	NaN	NaN	NaN	NaN	NaN	NaN	NaN	NaN						cell part;membrane	MARVEL	Marvel;MFS_dom	1	1	1	7.7	7.7	7.7	19.169	0	8.8976	3347900	2	0
4350400	1674700	12669000	7179900	9264700	5135300	8845600	4172500	8359600	17288000	6523700	2821100	10363000	6976000	10091000	4682000	5064800	6907700	6203200	8966200	NaN	NaN	NaN	NaN	NaN	NaN	NaN	NaN	NaN	NaN				acetyl-CoA catabolic process;acetyl-CoA metabolic process;catabolic process;cellular catabolic process;cellular metabolic process;cellular process;coenzyme catabolic process;coenzyme metabolic process;cofactor catabolic process;cofactor metabolic process;metabolic process;tricarboxylic acid cycle	4 iron, 4 sulfur cluster binding;aconitate hydratase activity;binding;carbon-oxygen lyase activity;catalytic activity;hydro-lyase activity;iron-sulfur cluster binding;lyase activity;metal cluster binding		Aconitase;Aconitase_C	Acnase/IPM_dHydase_lsu_aba_1/3;Acoase/IPM_deHydtase;Acoase/IPM_deHydtase_lsu_aba;Aconitase/3IPM_dehydase_swvl;Aconitase/IPMdHydase_lsu_aba_2;Aconitase_4Fe-4S_BS;Aconitase_mito-like;AconitaseA/IPMdHydase_ssu_swvl	13	13	13	22.6	22.6	22.6	85.994	0	44.356	78940000	78	3
0	72098	340410	0	235140	98632	169990	91454	254780	794690	0	103290	334170	0	213800	128290	169770	135880	178300	386760	NaN	NaN	NaN	NaN	NaN	NaN	NaN	NaN	NaN	NaN							NDUFB10	NADH_UbQ_OxRdtase_su10	2	2	2	18.1	18.1	18.1	19.549	0	3.2246	2057200	7	0
18758000	14001000	12715000	13003000	13539000	20154000	28902000	22762000	16951000	19888000	16711000	17369000	8805900	15485000	16809000	25628000	24107000	29413000	12519000	11238000	NaN	NaN	NaN	NaN	NaN	NaN	NaN	NaN	NaN	NaN					structural constituent of cuticle;structural molecule activity		Chitin_bind_4	Insect_cuticle	2	2	2	26.6	26.6	26.6	7.0216	0	10.096	180670000	45	4
0	0	313800	0	0	0	0	84441	78336	1132500	0	0	508530	0	0	0	0	0	0	399280	NaN	NaN	NaN	NaN	NaN	NaN	NaN	NaN	NaN	NaN					binding;catalytic activity;cation binding;heme binding;ion binding;iron ion binding;metal ion binding;monooxygenase activity;oxidoreductase activity;oxidoreductase activity, acting on paired donors, with incorporation or reduction of molecular oxygen;tetrapyrrole binding;transition metal ion binding		p450	Cyt_P450;Cyt_P450_CS;Cyt_P450_E_grp-I	2	2	2	5.9	5.9	5.9	58.818	0.0079681	2.3623	1609000	1	0
0	0	156190	0	0	0	0	0	0	277870	0	0	129040	0	0	0	0	0	0	159130	NaN	NaN	NaN	NaN	NaN	NaN	NaN	NaN	NaN	NaN					binding;catalytic activity;cation binding;heme binding;ion binding;iron ion binding;metal ion binding;monooxygenase activity;oxidoreductase activity;oxidoreductase activity, acting on paired donors, with incorporation or reduction of molecular oxygen;tetrapyrrole binding;transition metal ion binding		p450	Cyt_P450;Cyt_P450_CS;Cyt_P450_E_grp-II	1	1	1	2.1	2.1	2.1	61.33	0	3.4891	434060	3	0
0	0	180430	0	0	0	0	0	0	282470	0	0	205150	0	0	0	0	0	0	105680	NaN	NaN	NaN	NaN	NaN	NaN	NaN	NaN	NaN	NaN					binding;catalytic activity;cation binding;heme binding;ion binding;iron ion binding;metal ion binding;monooxygenase activity;oxidoreductase activity;oxidoreductase activity, acting on paired donors, with incorporation or reduction of molecular oxygen;tetrapyrrole binding;transition metal ion binding		p450	Cyt_P450;Cyt_P450_CS;Cyt_P450_E_grp-I	2	2	2	5.8	5.8	5.8	60.951	0	6.4283	462890	9	0
886600	934750	1015400	717580	252420	582150	0	448450	1645500	670250	758730	873630	686170	737590	620600	787310	0	770470	1111900	495030	NaN	NaN	NaN	NaN	NaN	NaN	NaN	NaN	NaN	NaN				biological regulation;cell redox homeostasis;cellular homeostasis;cellular process;glycerol ether metabolic process;homeostatic process;metabolic process;organic ether metabolic process;regulation of biological process;regulation of biological quality;regulation of cellular process;small molecule metabolic process	catalytic activity;disulfide oxidoreductase activity;oxidoreductase activity;oxidoreductase activity, acting on a sulfur group of donors;protein disulfide oxidoreductase activity		PITH;Thioredoxin	Galactose-bd-like;PITH_dom;Thioredoxin;Thioredoxin_CS;Thioredoxin_domain;Thioredoxin-like_fold	2	2	2	7.7	7.7	7.7	33.033	0	11.786	7153100	5	1
10380000	8124200	8129000	9445100	9005700	10356000	12119000	7379200	17650000	17923000	10321000	10615000	6980900	7804500	8431800	11720000	12061000	12693000	12028000	9611800	NaN	NaN	NaN	NaN	NaN	NaN	NaN	NaN	NaN	NaN					aspartic-type endopeptidase activity;aspartic-type peptidase activity;catalytic activity;endopeptidase activity;hydrolase activity;peptidase activity;peptidase activity, acting on L-amino acid peptides		A1_Propeptide;Asp	Aspartic_peptidase;Aspartic_peptidase_AS;Aspartic_peptidase_N;Peptidase_aspartic_dom	10	10	10	40	40	40	42.222	0	86.23	110510000	179	20
122000	217380	0	342820	391680	349280	449160	284080	679020	475530	205540	355610	0	302090	439000	382740	374440	308840	505060	232290	NaN	NaN	NaN	NaN	NaN	NaN	NaN	NaN	NaN	NaN					binding;nucleic acid binding;nucleotide binding;RNA binding		RRM_1	Hud_Sxl_RNA;Nucleotide-bd_a/b_plait;RRM_dom	2	2	2	9.9	9.9	9.9	32.005	0	6.6773	3311000	5	0
0	0	0	0	0	392200	402400	0	0	468030	0	0	0	0	0	425310	343230	0	0	317800	NaN	NaN	NaN	NaN	NaN	NaN	NaN	NaN	NaN	NaN							ubiquitin	Ubiquitin-like;Ubiquitin-rel_dom	1	1	1	10	10	10	16.818	0.0044444	2.943	1262600	2	0
540460	309020	418890	276150	789960	0	413200	416520	741400	1543000	461750	381460	484950	694550	732900	0	357470	490360	494700	605950	NaN	NaN	NaN	NaN	NaN	NaN	NaN	NaN	NaN	NaN						cell part;membrane	Band_7	Band_7;Stomatin_fam	2	2	2	7.4	7.4	7.4	42.729	0	5.6669	5448600	2	0
52700000	53571000	77470000	65477000	42698000	33825000	42127000	25892000	71958000	128340000	54536000	64666000	66122000	54000000	49010000	41676000	41056000	34458000	50528000	71136000	NaN	NaN	NaN	NaN	NaN	NaN	NaN	NaN	NaN	NaN					2 iron, 2 sulfur cluster binding;binding;catalytic activity;cation binding;coenzyme binding;cofactor binding;electron carrier activity;flavin adenine dinucleotide binding;ion binding;iron ion binding;iron-sulfur cluster binding;metal cluster binding;metal ion binding;oxidoreductase activity;oxidoreductase activity, acting on CH-OH group of donors;transition metal ion binding		Ald_Xan_dh_C;Ald_Xan_dh_C2;CO_deh_flav_C;FAD_binding_5;Fer2_2	2Fe2S_fd_BS;2Fe-2S_ferredoxin-type;2Fe-2S-bd;Ald_Oxase/Xan_DH_a/b;Ald_Oxase/xanthine_DH;AldOxase/xan_DH_Mopterin-bd;Beta-grasp_dom;CO_DH_flav_C;CO_DH_flavot_FAD-bd_sub2;FAD-bd_2;Mopterin_DH_FAD-bd	32	32	32	29.7	29.7	29.7	140.86	0	188.72	594060000	522	60
0	0	888000	368260	343310	0	392480	0	700290	1050600	0	0	813870	320400	319480	0	316970	0	445330	667510	NaN	NaN	NaN	NaN	NaN	NaN	NaN	NaN	NaN	NaN					active transmembrane transporter activity;adenyl nucleotide binding;adenyl ribonucleotide binding;ATP binding;ATPase activity;ATPase activity, coupled;ATPase activity, coupled to movement of substances;ATPase activity, coupled to transmembrane movement of ions;ATPase activity, coupled to transmembrane movement of ions, phosphorylative mechanism;ATPase activity, coupled to transmembrane movement o…	cell part;integral to membrane;intrinsic to membrane;membrane part	ATP_Ca_trans_C;Cation_ATPase_C;Cation_ATPase_N;E1-E2_ATPase;Hydrolase	ATP_Ca_trans_C;ATP2B4;ATPase_P-typ_cation-transptr_C;ATPase_P-typ_cation-transptr_N;ATPase_P-typ_cyto_domN;ATPase_P-typ_P_site;ATPase_P-typ_TM_dom;ATPase_P-typ_transduc_dom_A;HAD-like_dom;P_typ_ATPase;P-type_ATPase_IIB	1	1	1	1.4	1.4	1.4	119.25	0.004386	2.9016	3743000	3	0
0	0	0	0	0	0	0	0	0	0	0	0	0	0	0	0	0	0	0	0	NaN	NaN	NaN	NaN	NaN	NaN	NaN	NaN	NaN	NaN	+				acid-amino acid ligase activity;binding;catalytic activity;cation binding;ion binding;ligase activity;ligase activity, forming carbon-nitrogen bonds;metal ion binding;small conjugating protein ligase activity;transition metal ion binding;ubiquitin-protein ligase activity;zinc ion binding			SIAH-type;TRAF-like;Znf_RING;Znf_RING/FYVE/PHD;Znf_TRAF	1	1	1	3.9	3.9	3.9	41.262	1	-2	0	0	0
4942600	4054600	3480700	5786500	7684000	6324500	7236900	5172600	7248100	8708400	4134100	3137900	3458600	6109800	8771200	6850900	3676400	4048000	7032500	10351000	NaN	NaN	NaN	NaN	NaN	NaN	NaN	NaN	NaN	NaN					catalytic activity;oxidoreductase activity		Redoxin	Redoxin;Thioredoxin-like_fold	4	4	4	34.6	34.6	34.6	20.17	0	37.087	60639000	52	8
22757000	10088000	21574000	18316000	16672000	19437000	22718000	13293000	31161000	26869000	21407000	13566000	15997000	17339000	17453000	24539000	19538000	17722000	21378000	18985000	NaN	NaN	NaN	NaN	NaN	NaN	NaN	NaN	NaN	NaN				acetyl-CoA catabolic process;acetyl-CoA metabolic process;carbohydrate metabolic process;carboxylic acid metabolic process;catabolic process;cellular catabolic process;cellular ketone metabolic process;cellular metabolic process;cellular process;coenzyme catabolic process;coenzyme metabolic process;cofactor catabolic process;cofactor metabolic process;dicarboxylic acid metabolic process;malate me…	catalytic activity;L-malate dehydrogenase activity;malate dehydrogenase activity;oxidoreductase activity;oxidoreductase activity, acting on CH-OH group of donors;oxidoreductase activity, acting on the CH-OH group of donors, NAD or NADP as acceptor		Ldh_1_C;Ldh_1_N	Lactate/malate_DH_C;Lactate/malate_DH_N;Lactate_DH/Glyco_Ohase_4_C;L-lactate/malate_DH;Malate_DH_AS;Malate_DH_NAD-dep_euk;Malate_DH_type2;NAD(P)-bd_dom	13	13	13	46.2	46.2	46.2	36.158	0	43.567	202890000	97	14
1691800	2221200	2686000	3008000	1572400	1536300	3816000	1498300	4399200	3286800	1903700	2489800	2170100	2646900	2275400	2574200	2754300	2194200	2835200	1717800	NaN	NaN	NaN	NaN	NaN	NaN	NaN	NaN	NaN	NaN							TPR_1;TPR_2	STI1_HS-bd;TPR_1;TPR_2;TPR_repeat;TPR-contain_dom;TPR-like_helical_dom	7	7	7	15.6	15.6	15.6	61.497	0	18.711	25716000	43	0
5547000	3706400	7439000	6282900	10490000	3721300	9447100	5289900	9393400	16860000	5383600	3668100	7696300	6587000	8812000	4523900	7912500	6932400	7134400	10720000	NaN	NaN	NaN	NaN	NaN	NaN	NaN	NaN	NaN	NaN				cation transport;establishment of localization;hydrogen transport;ion transport;monovalent inorganic cation transport;proton transport;transport	catalytic activity;hydrolase activity;hydrolase activity, acting on acid anhydrides;hydrolase activity, acting on acid anhydrides, catalyzing transmembrane movement of substances;transmembrane transporter activity;transporter activity	cell part;cytoplasmic part;intracellular organelle part;intracellular part;macromolecular complex;membrane part;organelle part;protein complex;proton-transporting two-sector ATPase complex;proton-transporting V-type ATPase complex;vacuolar part;vacuolar proton-transporting V-type ATPase complex		V-ATPase_G	5	5	5	47.5	47.5	47.5	13.812	0	83.523	78178000	126	10
103230000	72644000	112470000	97375000	69770000	67790000	118020000	49535000	137760000	169260000	100770000	75272000	83573000	84928000	73714000	93218000	99183000	70203000	109650000	92476000	NaN	NaN	NaN	NaN	NaN	NaN	NaN	NaN	NaN	NaN				cellular component assembly;cellular component assembly at cellular level;cellular component organization;cellular component organization at cellular level;cellular component organization or biogenesis;cellular component organization or biogenesis at cellular level;cellular macromolecular complex assembly;cellular macromolecular complex subunit organization;cellular process;cellular protein compl…	binding;catalytic activity;GTP binding;GTPase activity;guanyl nucleotide binding;guanyl ribonucleotide binding;hydrolase activity;hydrolase activity, acting on acid anhydrides;hydrolase activity, acting on acid anhydrides, in phosphorus-containing anhydrides;nucleoside-triphosphatase activity;nucleotide binding;purine nucleotide binding;purine ribonucleoside triphosphate binding;purine ribonucleo…	cell part;cytoplasm;cytoskeletal part;intracellular organelle part;intracellular part;macromolecular complex;microtubule;organelle part;protein complex	Tubulin;Tubulin_C	Beta_tubulin;Beta-tubulin_BS;Tub_FtsZ_C;Tubulin;Tubulin/FtsZ_2-layer-sand-dom;Tubulin_C;Tubulin_CS;Tubulin_FtsZ_GTPase	22	22	22	56.2	56.2	56.2	50.175	0	323.31	997870000	754	75
4559400	4442000	8077400	8488400	10546000	7271200	9159100	4306400	3456300	6378900	5127800	5720100	6692500	4311600	9470100	7621200	7762600	7264900	3954300	6033900	NaN	NaN	NaN	NaN	NaN	NaN	NaN	NaN	NaN	NaN					structural molecule activity	cell part;cytoplasm;cytoskeleton;extrinsic to membrane;intracellular non-membrane-bounded organelle;intracellular organelle;intracellular part;membrane part;non-membrane-bounded organelle;organelle	4_1_CTD;FA;FERM_C;FERM_M;FERM_N	Band_4.1_C;Band_41_domain;Ez/rad/moesin_like;FERM/acyl-CoA-bd_prot_3-hlx;FERM_central;FERM_CS;FERM_domain;FERM_N;FERM_PH-like_C;FERM-adjacent;PH_like_dom;Ubiquitin-rel_dom	4	4	4	7.9	7.9	7.9	105.01	0	4.1394	66685000	6	0
349730	1006300	0	0	1160600	0	0	326480	288260	0	405360	777110	0	0	1477900	0	0	466470	325940	0	NaN	NaN	NaN	NaN	NaN	NaN	NaN	NaN	NaN	NaN	+								1	1	1	5.5	5.5	5.5	14.398	1	-2	3131400	2	0
35242000	39827000	27795000	23435000	16435000	17145000	25972000	16280000	40190000	39289000	34582000	44499000	20939000	20530000	18752000	22737000	23421000	26212000	33026000	21309000	NaN	NaN	NaN	NaN	NaN	NaN	NaN	NaN	NaN	NaN				biological adhesion;cell adhesion;cell-matrix adhesion;cell-substrate adhesion;cellular process	binding;calcium ion binding;cation binding;ion binding;metal ion binding		EGF_3;EGF_CA;G2F;Ldl_recept_b;NIDO	6-blade_b-propeller_TolB-like;EGF_dom_MSP1-like;EGF-like_Ca-bd_dom;EGF-like_CS;EGF-type_Asp/Asn_hydroxyl_site;EG-like_dom;G2_nidogen/fibulin_G2F;GFP;GFP_like;Growth_fac_rcpt_N_dom;LDLR_classB_rpt;Nidogen_extracell_dom	20	20	20	17.7	17.7	17.7	143.62	0	192.4	281610000	256	34
0	0	190390	0	0	0	0	0	185580	0	0	0	157290	0	0	0	0	0	145580	0	NaN	NaN	NaN	NaN	NaN	NaN	NaN	NaN	NaN	NaN				biological regulation;cellular process;cellular response to stimulus;establishment of localization;establishment of localization in cell;establishment of protein localization;intracellular protein transport;intracellular signal transduction;intracellular transport;nuclear transport;nucleocytoplasmic transport;protein transport;regulation of biological process;regulation of cellular process;respon…	binding;catalytic activity;GTP binding;GTPase activity;guanyl nucleotide binding;guanyl ribonucleotide binding;hydrolase activity;hydrolase activity, acting on acid anhydrides;hydrolase activity, acting on acid anhydrides, in phosphorus-containing anhydrides;nucleoside-triphosphatase activity;nucleotide binding;purine nucleotide binding;purine ribonucleoside triphosphate binding;purine ribonucleo…	cell part;intracellular;membrane	Ras	P-loop_NTPase;Ran_GTPase;Small_GTPase;Small_GTPase_Rab_type;Small_GTPase_Ras;Small_GTPase_Rho;Small_GTP-bd_dom	1	1	1	6.5	6.5	6.5	20.892	0	4.7718	375970	6	0
0	0	122330	0	0	0	136960	0	335530	480760	0	0	191920	0	0	0	141050	0	201430	220310	NaN	NaN	NaN	NaN	NaN	NaN	NaN	NaN	NaN	NaN				establishment of localization;establishment of localization in cell;establishment of protein localization;intracellular protein transport;intracellular transport;protein transport;transport		cell part;intracellular	GAT;VHS	ENTH_VHS;GAT_dom;TOM1;VHS;VHS_subgr	2	2	2	6.3	6.3	6.3	58.468	0	5.7783	1075600	4	0
236770000	199940000	186110000	237460000	116640000	148480000	260100000	108990000	306880000	256150000	238550000	242770000	151120000	212900000	147050000	179040000	198440000	164330000	216100000	137440000	NaN	NaN	NaN	NaN	NaN	NaN	NaN	NaN	NaN	NaN					adenyl nucleotide binding;adenyl ribonucleotide binding;ATP binding;binding;nucleotide binding;purine nucleotide binding;purine ribonucleoside triphosphate binding;purine ribonucleotide binding;ribonucleotide binding		Actin	Actin;Actin/actin-like_CS;Actin_CS	17	17	1	59	59	6.1	41.805	0	223.72	2057500000	496	55
1779900	1898800	702180	1551600	0	240210	2057000	306040	965090	471410	1086400	1587200	524290	1151900	0	1050800	1217900	1551500	1058500	453260	NaN	NaN	NaN	NaN	NaN	NaN	NaN	NaN	NaN	NaN				amine biosynthetic process;amine metabolic process;biosynthetic process;carboxylic acid biosynthetic process;carboxylic acid metabolic process;cellular amine metabolic process;cellular amino acid biosynthetic process;cellular amino acid metabolic process;cellular biosynthetic process;cellular ketone metabolic process;cellular metabolic process;cellular modified amino acid biosynthetic process;cel…	binding;catalytic activity;cation binding;hydrolase activity;hydrolase activity, acting on ester bonds;hydroxyacylglutathione hydrolase activity;ion binding;metal ion binding;thiolester hydrolase activity;transition metal ion binding;zinc ion binding		Lactamase_B	Beta-lactamas-like;Hydroxyacylglutathione_Hdrlase	3	3	3	12.8	12.8	12.8	34.129	0	5.5671	9972300	15	0
1255100	1006800	901500	376170	0	962980	1796200	1271100	2006000	1555500	1083300	1097800	759160	918020	0	1015300	1221200	1887600	1753900	848090	NaN	NaN	NaN	NaN	NaN	NaN	NaN	NaN	NaN	NaN					binding;nucleic acid binding;nucleotide binding		RRM_1	Nucleotide-bd_a/b_plait;RRM_dom	2	2	2	7.4	7.4	7.4	35.033	0	3.9491	11131000	2	0
87631	0	442550	0	215260	0	209960	0	117470	589670	77904	0	372590	0	213290	0	179830	0	81102	344150	NaN	NaN	NaN	NaN	NaN	NaN	NaN	NaN	NaN	NaN					binding;catalytic activity;GTP binding;GTPase activity;guanyl nucleotide binding;guanyl ribonucleotide binding;hydrolase activity;hydrolase activity, acting on acid anhydrides;hydrolase activity, acting on acid anhydrides, in phosphorus-containing anhydrides;nucleoside-triphosphatase activity;nucleotide binding;purine nucleotide binding;purine ribonucleoside triphosphate binding;purine ribonucleo…		GBP;GBP_C	G_GB1_RHD3_dom;Guanylate-bd_C;Guanylate-bd_N;P-loop_NTPase	1	1	1	2.4	2.4	2.4	72.307	0.0097466	2.1759	1662500	7	0
9333400	8639500	7384000	5828200	7896200	8804600	18189000	7839700	10432000	12906000	9690700	11472000	6078600	9351700	8065400	10204000	11457000	10445000	8460000	6986500	NaN	NaN	NaN	NaN	NaN	NaN	NaN	NaN	NaN	NaN				catabolic process;cellular catabolic process;cellular macromolecule catabolic process;cellular macromolecule metabolic process;cellular metabolic process;cellular process;macromolecule catabolic process;macromolecule metabolic process;metabolic process;modification-dependent macromolecule catabolic process;modification-dependent protein catabolic process;primary metabolic process;protein metaboli…	catalytic activity;endopeptidase activity;hydrolase activity;peptidase activity;peptidase activity, acting on L-amino acid peptides;threonine-type endopeptidase activity;threonine-type peptidase activity	cell part;cytoplasm;intracellular membrane-bounded organelle;intracellular organelle;intracellular part;macromolecular complex;membrane-bounded organelle;nucleus;organelle;proteasome core complex, alpha-subunit complex;protein complex	Proteasome;Proteasome_A_N	Ntn_hydrolases_N;Proteasome_asu_N;Proteasome_sua/b;Proteasome_suA-type	6	6	6	34.7	34.7	34.7	26.718	0	17.212	97252000	32	2
573290	147120	520450	1057100	1059000	1210600	1521600	678910	1775700	1576400	284810	556380	574470	1066700	719460	666710	1099500	841850	2175000	1217800	NaN	NaN	NaN	NaN	NaN	NaN	NaN	NaN	NaN	NaN				acetyl-CoA catabolic process;acetyl-CoA metabolic process;catabolic process;cellular catabolic process;cellular metabolic process;cellular process;coenzyme catabolic process;coenzyme metabolic process;cofactor catabolic process;cofactor metabolic process;metabolic process;tricarboxylic acid cycle	catalytic activity;dihydrolipoyllysine-residue succinyltransferase activity;S-acyltransferase activity;S-succinyltransferase activity;succinyltransferase activity;transferase activity;transferase activity, transferring acyl groups;transferase activity, transferring acyl groups other than amino-acyl groups	cell part;intracellular part;macromolecular complex;oxoglutarate dehydrogenase complex;protein complex	2-oxoacid_dh;Biotin_lipoyl	2-oxoA_DH_lipoyl-BS;2-oxoacid_DH_actylTfrase;Biotin_lipoyl;CAT-like_dom;Single_hybrid_motif;SucB	2	2	2	7	7	7	55.647	0	5.3575	10120000	27	1
5386500	5317900	3639500	6359600	2793000	3269800	3291300	4303400	6860200	4306300	5063400	5864700	4659600	5054900	3259900	3389800	3721100	5426200	4537200	3434700	NaN	NaN	NaN	NaN	NaN	NaN	NaN	NaN	NaN	NaN					catalytic activity;cation transmembrane transporter activity;cytochrome-c oxidase activity;heme-copper terminal oxidase activity;hydrogen ion transmembrane transporter activity;inorganic cation transmembrane transporter activity;ion transmembrane transporter activity;monovalent inorganic cation transmembrane transporter activity;oxidoreductase activity;oxidoreductase activity, acting on a heme gr…	cell part;cytoplasmic part;intracellular organelle part;intracellular part;membrane;mitochondrial inner membrane;mitochondrial membrane;mitochondrial part;organelle inner membrane;organelle membrane;organelle part	COX5A	Cyt_c_oxidase_su5A/6	5	5	5	29.6	29.6	29.6	17.62	0	6.7457	45527000	17	3
0	0	0	0	0	0	0	0	0	148260	0	0	0	0	0	0	0	0	0	84907	NaN	NaN	NaN	NaN	NaN	NaN	NaN	NaN	NaN	NaN					active transmembrane transporter activity;anion transmembrane transporter activity;anion:cation symporter activity;cation transmembrane transporter activity;cation:chloride symporter activity;chloride transmembrane transporter activity;inorganic anion transmembrane transporter activity;ion transmembrane transporter activity;potassium:chloride symporter activity;secondary active transmembrane tran…	cell part;integral to membrane;intrinsic to membrane;membrane part	AA_permease	AA-permease/SLC12A_dom;KCL_cotranspt;Na/K/Cl_cotransptS	1	1	1	1.5	1.5	1.5	122.1	0	3.2822	148260	1	0
3029800	2070900	1716000	1868800	970640	1412900	1838700	1721200	2948800	2746900	2238600	2329400	1836000	1528800	1774400	2686900	1569600	2338800	1623100	1414800	NaN	NaN	NaN	NaN	NaN	NaN	NaN	NaN	NaN	NaN					binding;carbohydrate binding		Gal-bind_lectin	ConA-like_dom;Galectin_CRD	4	4	4	14.3	14.3	14.3	49.824	0	19.402	20325000	54	7
733690	710920	3379700	1364900	2408100	1259700	3086100	860650	3091100	4935100	1211300	826430	3133200	1047200	2151400	1275500	2012600	1019800	3017200	2930700	NaN	NaN	NaN	NaN	NaN	NaN	NaN	NaN	NaN	NaN							Bravo_FIGEY;fn3;I-set	FN3_dom;Ig_I-set;Ig_sub;Ig_sub2;Ig-like_dom;Ig-like_fold;Neurofascin/L1/NrCAM_C	3	3	3	4.4	4.4	4.4	139.76	0	20.112	21830000	12	0
0	0	0	0	0	0	0	0	0	0	0	0	0	0	0	0	0	0	0	0	NaN	NaN	NaN	NaN	NaN	NaN	NaN	NaN	NaN	NaN	+						Yippee-Mis18	Yippee/Mis18	1	1	1	12.3	12.3	12.3	12.975	1	-2	0	0	0
12625000	12267000	10212000	11275000	4465800	12915000	16117000	9936300	21158000	18246000	14110000	12917000	8218700	11827000	7776800	16159000	13522000	13541000	13460000	10301000	NaN	NaN	NaN	NaN	NaN	NaN	NaN	NaN	NaN	NaN						cell part;cytoplasmic part;intracellular organelle lumen;intracellular organelle part;intracellular part;membrane-enclosed lumen;mitochondrial matrix;mitochondrial part;organelle lumen;organelle part	MAM33	MAM33	6	6	6	25.8	25.8	25.8	29.906	0	63.522	129220000	66	9
280320	170310	1048200	314950	918800	1072200	334000	1131300	1630100	7623600	519190	429260	2424200	528050	2500900	799710	519740	623900	680530	2361200	NaN	NaN	NaN	NaN	NaN	NaN	NaN	NaN	NaN	NaN				biosynthetic process;cellular biosynthetic process;cellular macromolecule biosynthetic process;cellular macromolecule metabolic process;cellular metabolic process;cellular process;cellular protein metabolic process;macromolecule biosynthetic process;macromolecule metabolic process;metabolic process;primary metabolic process;protein metabolic process;translation	binding;nucleic acid binding;RNA binding;rRNA binding;structural constituent of ribosome;structural molecule activity	cell part;cytoplasmic part;intracellular non-membrane-bounded organelle;intracellular organelle;intracellular part;macromolecular complex;non-membrane-bounded organelle;organelle;ribonucleoprotein complex;ribosome	Ribosomal_L6	Ribosomal_L6;Ribosomal_L6_a/b-dom;Ribosomal_L6_CS2	2	2	2	11.6	11.6	11.6	21.521	0	3.3747	14524000	6	0
862380	977370	529980	962580	828430	637720	1450400	616400	2665800	542180	1033200	1052700	677450	1006200	685030	971510	1183200	788240	1585000	523540	NaN	NaN	NaN	NaN	NaN	NaN	NaN	NaN	NaN	NaN							WD40	G-protein_beta_WD-40_rep;WD40/YVTN_repeat-like_dom;WD40_repeat;WD40_repeat_CS;WD40_repeat_dom	4	4	4	7.6	7.6	7.6	66.948	0	15.011	10073000	8	0
2554900	1782800	12115000	3879300	5956600	3250900	8918600	2284500	4528200	20197000	2272900	2557700	12288000	3762600	4378600	3623200	5599500	2572600	4305900	12637000	NaN	NaN	NaN	NaN	NaN	NaN	NaN	NaN	NaN	NaN					binding;DNA binding;nucleic acid binding	cell part;chromosomal part;intracellular membrane-bounded organelle;intracellular organelle;intracellular organelle part;intracellular part;macromolecular complex;membrane-bounded organelle;nucleosome;nucleus;organelle;organelle part;protein-DNA complex	Histone	Histone_core_D;Histone_H2A;Histone-fold	4	4	4	37.9	37.9	37.9	13.377	0	61.285	65467000	86	4
6706300	4870400	18032000	7196400	8946100	4888100	9236000	3709500	10763000	24078000	5349600	5106000	14978000	6391700	8468000	6374500	7224900	4299300	8012100	18109000	NaN	NaN	NaN	NaN	NaN	NaN	NaN	NaN	NaN	NaN					binding;DNA binding;nucleic acid binding	cell part;chromosomal part;intracellular membrane-bounded organelle;intracellular organelle;intracellular organelle part;intracellular part;macromolecular complex;membrane-bounded organelle;nucleosome;nucleus;organelle;organelle part;protein-DNA complex	Histone	Histone_core_D;Histone_H2B;Histone-fold	3	3	3	26.8	26.8	26.8	13.68	0	42.894	98426000	33	2
304610	262030	348850	330760	413030	467930	951130	327690	436700	554860	283110	351940	270340	280390	356430	602350	840650	488840	360240	293260	NaN	NaN	NaN	NaN	NaN	NaN	NaN	NaN	NaN	NaN									1	1	1	18.6	18.6	18.6	10.913	0	3.3196	4397600	10	0
0	0	183560	245100	178220	0	0	265090	0	954360	0	0	226100	295430	260350	0	0	260730	0	428060	NaN	NaN	NaN	NaN	NaN	NaN	NaN	NaN	NaN	NaN							Fasciclin	FAS1_domain	1	1	1	7.9	7.9	7.9	32.542	0	6.7112	1826300	4	0
2810400	2304900	2024300	2669900	1654600	2247700	4032500	1802000	4310600	3617400	2644800	2758600	2091300	2082700	2580400	2790100	3183300	2529300	3325700	1629700	NaN	NaN	NaN	NaN	NaN	NaN	NaN	NaN	NaN	NaN				establishment of localization;establishment of localization in cell;establishment of protein localization;intracellular protein transport;intracellular transport;protein transport;transport				NSF_attach;TPR-like_helical_dom	5	5	5	23.3	23.3	23.3	33.286	0	22.491	27474000	37	2
0	0	0	0	0	0	0	0	0	0	0	0	0	0	0	0	0	0	0	0	NaN	NaN	NaN	NaN	NaN	NaN	NaN	NaN	NaN	NaN	+								1	1	1	20.6	20.6	20.6	7.9362	1	-2	0	0	0
0	345260	1067100	903580	694110	0	199810	187020	579600	2512500	0	288440	575620	655320	1126100	0	280220	330720	758630	1131800	NaN	NaN	NaN	NaN	NaN	NaN	NaN	NaN	NaN	NaN									2	2	2	81.8	81.8	81.8	5.8896	0	8.7371	6488900	23	0
522170	329360	893500	586650	599240	484190	591470	301480	1097100	1362600	530230	435550	695910	542300	571380	579590	500580	434270	873860	792440	NaN	NaN	NaN	NaN	NaN	NaN	NaN	NaN	NaN	NaN					adenyl nucleotide binding;adenyl ribonucleotide binding;ATP binding;binding;catalytic activity;nucleotide binding;purine nucleotide binding;purine ribonucleoside triphosphate binding;purine ribonucleotide binding;ribonucleotide binding		AIRS;AIRS_C	AIR_synth_C_dom;AIR_synth_N_dom;PurM_N-like;SPS/SelD	1	1	1	4	4	4	35.417	0.0061224	2.5123	6767700	8	1
252970	177850	214500	495620	160910	296610	146960	280670	513170	886180	339170	311180	226430	392270	199920	302190	243780	321610	307230	415980	NaN	NaN	NaN	NaN	NaN	NaN	NaN	NaN	NaN	NaN					catalytic activity;transferase activity;transferase activity, transferring acyl groups		2-oxoacid_dh	2-oxoacid_DH_actylTfrase;CAT-like_dom	2	2	2	7.7	7.7	7.7	33.8	0	15.252	3425400	7	0
220520	231900	1823200	267630	617240	278770	630880	304340	530980	1210500	334250	387380	792270	351330	557160	300830	395720	349830	343180	1467800	NaN	NaN	NaN	NaN	NaN	NaN	NaN	NaN	NaN	NaN					transporter activity	cell part;intracellular	CRAL_TRIO	CRAL/TRIO_N_dom;CRAL-bd_toc_tran;CRAL-TRIO_dom	2	2	2	8.2	8.2	8.2	35.609	0	4.7333	6116000	3	0
284670	0	486700	0	681460	721420	555690	371810	362590	392460	299760	0	464610	0	526470	1020400	416980	452200	299590	256070	NaN	NaN	NaN	NaN	NaN	NaN	NaN	NaN	NaN	NaN	+			biological regulation;regulation of biological process;regulation of biosynthetic process;regulation of cellular biosynthetic process;regulation of cellular macromolecule biosynthetic process;regulation of cellular metabolic process;regulation of cellular process;regulation of gene expression;regulation of macromolecule biosynthetic process;regulation of macromolecule metabolic process;regulation…	binding;DNA binding;double-stranded DNA binding;nucleic acid binding;structure-specific DNA binding	cell part;cytoplasmic part;intracellular membrane-bounded organelle;intracellular organelle;intracellular part;membrane-bounded organelle;mitochondrion;organelle	mTERF	MTERF	1	1	1	4.6	4.6	4.6	41.702	1	-2	3856800	2	0
3036300	2115800	1448800	2161100	1577700	2386600	1055900	1197700	4701900	0	2725400	0	0	0	0	2534200	1872900	0	3401000	0	NaN	NaN	NaN	NaN	NaN	NaN	NaN	NaN	NaN	NaN				macromolecule metabolic process;metabolic process;primary metabolic process;protein metabolic process;proteolysis;proteolysis involved in cellular protein catabolic process	catalytic activity;endopeptidase activity;hydrolase activity;peptidase activity;peptidase activity, acting on L-amino acid peptides;threonine-type endopeptidase activity;threonine-type peptidase activity	cell part;cytoplasm;intracellular membrane-bounded organelle;intracellular organelle;intracellular part;macromolecular complex;membrane-bounded organelle;nucleus;organelle;proteasome core complex;protein complex	Pr_beta_C;Proteasome	Ntn_hydrolases_N;Pept_T1A_subB;Proteasome_bsu_C;Proteasome_bsu_CS;Proteasome_sua/b;Proteasome_suB-type	3	3	3	13.7	13.7	13.7	30.305	0	4.1861	19682000	5	1
4565400	3827100	12492000	3723700	10717000	6222700	8960500	4482500	9696500	18343000	4967700	5996100	8249100	7418300	9353200	7155700	6544000	5842600	7133400	10542000	NaN	NaN	NaN	NaN	NaN	NaN	NaN	NaN	NaN	NaN				amine biosynthetic process;amine metabolic process;biosynthetic process;carboxylic acid biosynthetic process;carboxylic acid metabolic process;cellular amine metabolic process;cellular amino acid biosynthetic process;cellular amino acid metabolic process;cellular biosynthetic process;cellular ketone metabolic process;cellular metabolic process;cellular nitrogen compound biosynthetic process;cellu…	1-pyrroline-5-carboxylate dehydrogenase activity;catalytic activity;oxidoreductase activity;oxidoreductase activity, acting on the aldehyde or oxo group of donors;oxidoreductase activity, acting on the aldehyde or oxo group of donors, NAD or NADP as acceptor;oxidoreductase activity, acting on the CH-NH group of donors;oxidoreductase activity, acting on the CH-NH group of donors, NAD or NADP as ac…		Aldedh	Ald_DH/histidinol_DH;Ald_DH_C;Ald_DH_CS_CYS;Ald_DH_N;Aldehyde_DH_dom;P5CDH/ALDH4A1	10	10	10	24.7	24.7	24.7	63.521	0	59.6	83030000	76	2
11090000	12262000	11818000	9193000	13460000	7113300	15552000	8343700	15218000	10344000	10946000	13053000	9180600	9295000	13275000	10397000	11703000	11095000	11943000	8559300	NaN	NaN	NaN	NaN	NaN	NaN	NaN	NaN	NaN	NaN					antioxidant activity;binding;catalytic activity;cation binding;ion binding;metal ion binding;oxidoreductase activity;oxidoreductase activity, acting on superoxide radicals as acceptor;superoxide dismutase activity		Sod_Fe_C;Sod_Fe_N	Mn/Fe_SOD;Mn/Fe_SOD_BS;Mn/Fe_SOD_C;Mn/Fe_SOD_N	4	4	4	21.1	21.1	21.1	24.567	0	44.714	114390000	70	4
1459700	325730	0	0	21846000	1916600	1069200	0	640040	0	2831900	1108900	0	0	15261000	4551600	1853000	0	1256900	0	NaN	NaN	NaN	NaN	NaN	NaN	NaN	NaN	NaN	NaN	+								1	1	1	16.9	16.9	16.9	6.6966	1	-2	27257000	5	2
0	0	1972800	241060	650050	0	0	0	81353	1477300	0	0	992670	332510	564310	0	0	0	349170	1152500	NaN	NaN	NaN	NaN	NaN	NaN	NaN	NaN	NaN	NaN				carboxylic acid catabolic process;carboxylic acid metabolic process;catabolic process;cellular catabolic process;cellular ketone metabolic process;cellular lipid catabolic process;cellular lipid metabolic process;cellular metabolic process;cellular process;fatty acid beta-oxidation;fatty acid catabolic process;fatty acid metabolic process;fatty acid oxidation;lipid catabolic process;lipid metabol…	3-hydroxyacyl-CoA dehydrogenase activity;binding;carbon-oxygen lyase activity;catalytic activity;coenzyme binding;cofactor binding;enoyl-CoA hydratase activity;hydro-lyase activity;lyase activity;oxidoreductase activity;oxidoreductase activity, acting on CH-OH group of donors;oxidoreductase activity, acting on the CH-OH group of donors, NAD or NADP as acceptor	cell part;cytoplasmic part;fatty acid beta-oxidation multienzyme complex;intracellular organelle part;intracellular part;macromolecular complex;mitochondrial part;organelle part;protein complex	3HCDH;3HCDH_N;ECH	3HC_DH_C;3-OHacyl-CoA_DH_CS;3-OHacyl-CoA_DH_NAD-bd;6PGD_dom_2;6-PGluconate_DH_C-like;ClpP/crotonase-like_dom;Crotonase_core_superfam;Enoyl-CoA_hyd/isom_CS;Fa_ox_alpha_mit;NAD(P)-bd_dom	4	4	4	7.3	7.3	7.3	84.333	0	38.746	4422500	9	0
2823100	1416700	4807000	2958200	1669400	413090	1552800	1504000	6989600	6441300	3131700	1413100	4159700	1627800	1406100	862140	1107300	2524600	5898300	3905300	NaN	NaN	NaN	NaN	NaN	NaN	NaN	NaN	NaN	NaN					binding;nucleic acid binding;nucleotide binding		RRM_1	Nucleotide-bd_a/b_plait;RRM_dom	2	2	2	12.3	12.3	12.3	18.926	0	4.2582	30575000	11	2
307630	433410	1579300	661320	1144300	431840	925250	395360	1408500	2312100	333000	633290	1492700	569800	1272800	513510	602130	538390	1119200	1101800	NaN	NaN	NaN	NaN	NaN	NaN	NaN	NaN	NaN	NaN					binding;calcium ion binding;calcium-dependent phospholipid binding;cation binding;ion binding;lipid binding;metal ion binding;phospholipid binding		Annexin	Annexin;Annexin_repeat;Annexin_repeat_CS	2	2	2	4.7	4.7	4.7	56.558	0	5.229	9599000	11	0
2252800	1504800	3368500	5289300	2297500	1554300	2034000	1658600	3307700	10410000	2690100	2528300	3622900	3117000	2812300	2266600	2794500	2493400	2953900	3248900	NaN	NaN	NaN	NaN	NaN	NaN	NaN	NaN	NaN	NaN				acetyl-CoA catabolic process;acetyl-CoA metabolic process;carboxylic acid metabolic process;catabolic process;cellular catabolic process;cellular ketone metabolic process;cellular metabolic process;cellular process;coenzyme catabolic process;coenzyme metabolic process;cofactor catabolic process;cofactor metabolic process;isocitrate metabolic process;metabolic process;organic acid metabolic proces…	binding;catalytic activity;cation binding;coenzyme binding;cofactor binding;ion binding;isocitrate dehydrogenase (NADP+) activity;isocitrate dehydrogenase activity;magnesium ion binding;metal ion binding;NAD binding;nucleotide binding;oxidoreductase activity;oxidoreductase activity, acting on CH-OH group of donors;oxidoreductase activity, acting on the CH-OH group of donors, NAD or NADP as accept…		Iso_dh	IsoCit/isopropylmalate_DH_CS;Isocitrate_DH_NADP;IsoPropMal-DH-like_dom	10	10	10	31.8	31.8	31.8	46.646	0	30.667	33677000	71	5
0	0	0	0	0	0	0	0	0	0	0	0	0	0	0	0	0	0	0	0	NaN	NaN	NaN	NaN	NaN	NaN	NaN	NaN	NaN	NaN					binding;cation binding;ion binding;metal ion binding;nucleic acid binding			Znf_C2H2;Znf_C2H2/integrase_DNA-bd;Znf_C2H2-like;Znf_RING/FYVE/PHD	1	1	1	1.1	1.1	1.1	173.62	0.0097847	2.1846	0	0	0
426430	327400	1100700	529760	501750	257470	488510	300480	590960	1163800	439940	433520	776330	482470	486650	350680	425530	439790	480450	690800	NaN	NaN	NaN	NaN	NaN	NaN	NaN	NaN	NaN	NaN				biosynthetic process;metabolic process	catalytic activity;nucleotidyltransferase activity;transferase activity;transferase activity, transferring phosphorus-containing groups		Hexapep;NTP_transferase	Hexapep_transf;NTP_transferase;Nucleotide-diphossugar_trans	1	1	1	5	5	5	39.858	0	4.1462	5687300	4	0
3759500	1584100	4812800	3813100	6755500	3998700	9901900	2541700	9168500	8846200	4109100	3030600	4709200	3726900	4882700	5999000	7889300	4458300	5439000	4635400	NaN	NaN	NaN	NaN	NaN	NaN	NaN	NaN	NaN	NaN					binding;nucleic acid binding;RNA binding;translation elongation factor activity;translation factor activity, nucleic acid binding		EF1G;GST_C;GST_N	Glutathione_S-Trfase_N;Glutathione-S-Trfase_C-like;GST_C;Thioredoxin-like_fold;Transl_elong_EF1_G_con	9	9	9	28	28	28	48.985	0	25.388	55182000	57	2
0	0	0	0	0	0	0	905860	0	0	0	0	0	0	0	0	0	1285000	0	0	NaN	NaN	NaN	NaN	NaN	NaN	NaN	NaN	NaN	NaN	+								1	1	1	14.3	14.3	14.3	7.5018	1	-2	905860	0	0
1286200	0	0	0	0	0	0	0	0	0	1286200	0	0	0	0	0	0	0	0	0	NaN	NaN	NaN	NaN	NaN	NaN	NaN	NaN	NaN	NaN				cellular component biogenesis;cellular component biogenesis at cellular level;cellular component organization or biogenesis;cellular component organization or biogenesis at cellular level;cellular process;ribonucleoprotein complex biogenesis;ribosome biogenesis		cell part;intracellular part;macromolecular complex;ribonucleoprotein complex	Ribosomal_L7Ae	L30e-like;Ribosomal_L7A/L8;Ribosomal_L7Ae/L30e/S12e/Gad45;Ribosomal_L7Ae/L8/Nhp2;Ribosomal_L7Ae_CS	1	1	1	4.5	4.5	4.5	30.37	0.0042735	2.7704	1286200	1	1
1809200	1775200	1114100	767870	0	353440	389130	503950	3792000	2337800	1669300	2225100	964230	732280	0	395170	309350	748880	3116100	1323700	NaN	NaN	NaN	NaN	NaN	NaN	NaN	NaN	NaN	NaN				ATP hydrolysis coupled proton transport;cation transport;cellular process;energy coupled proton transport, against electrochemical gradient;establishment of localization;hydrogen transport;ion transmembrane transport;ion transport;monovalent inorganic cation transport;proton transport;transmembrane transport;transport	cation transmembrane transporter activity;hydrogen ion transmembrane transporter activity;inorganic cation transmembrane transporter activity;ion transmembrane transporter activity;monovalent inorganic cation transmembrane transporter activity;substrate-specific transmembrane transporter activity;substrate-specific transporter activity;transmembrane transporter activity;transporter activity	cell part;macromolecular complex;membrane part;protein complex;proton-transporting two-sector ATPase complex, proton-transporting domain;proton-transporting V-type ATPase, V0 domain	vATP-synt_AC39	ATPase_V0-cplx_csu/dsu;ATPase_V0-cplx_dsu	2	2	2	5.5	5.5	5.5	39.566	0	4.4123	12843000	13	2
392770	317040	310690	389950	0	0	313770	221570	474840	0	355480	429930	267700	332300	0	0	272570	306400	395480	0	NaN	NaN	NaN	NaN	NaN	NaN	NaN	NaN	NaN	NaN					catalytic activity;hydrolase activity;hydrolase activity, acting on ester bonds;phosphatase activity;phosphoprotein phosphatase activity;phosphoric ester hydrolase activity		Metallophos	Calcineurin-like_PHP_apaH;Metallo-depent_PP-like;Ser/Thr-sp_prot-phosphatase	1	1	1	3.6	3.6	3.6	35.443	0.0022422	3.0624	2420600	4	0
2406900	2008900	3398900	3959100	2407600	2256900	4447700	2397000	5908800	7158700	3093500	3298000	3341500	2790800	2747700	3068600	3965400	2576700	4592300	2887100	NaN	NaN	NaN	NaN	NaN	NaN	NaN	NaN	NaN	NaN							WD40	G-protein_beta_WD-40_rep;WD40/YVTN_repeat-like_dom;WD40_repeat;WD40_repeat_CS;WD40_repeat_dom	3	3	3	8.8	8.8	8.8	35.755	0	4.4586	36350000	15	1
44007000	41817000	49730000	69271000	48095000	58098000	91632000	33727000	82811000	86052000	58440000	87369000	52610000	57912000	36117000	46646000	62019000	42709000	64185000	50534000	NaN	NaN	NaN	NaN	NaN	NaN	NaN	NaN	NaN	NaN				amine biosynthetic process;amine metabolic process;biosynthetic process;carboxylic acid biosynthetic process;carboxylic acid metabolic process;cellular amine metabolic process;cellular amino acid biosynthetic process;cellular amino acid metabolic process;cellular biosynthetic process;cellular ketone metabolic process;cellular metabolic process;cellular nitrogen compound biosynthetic process;cellu…	acid-ammonia (or amide) ligase activity;ammonia ligase activity;catalytic activity;glutamate-ammonia ligase activity;ligase activity;ligase activity, forming carbon-nitrogen bonds		Gln-synt_C;Gln-synt_N	Gln_synt_beta;Gln_synth/guanido_kin_cat_dom;Gln_synth_cat_dom;Gln_synth_N_conserv_site	13	13	13	26.2	26.2	26.2	45.36	0	62.4	605240000	158	22
0	321090	193100	241220	234420	237690	0	268670	338580	268560	0	426150	160830	207680	213960	302330	0	396030	241820	159820	NaN	NaN	NaN	NaN	NaN	NaN	NaN	NaN	NaN	NaN				aldehyde catabolic process;catabolic process;cellular aldehyde metabolic process;cellular catabolic process;cellular metabolic process;cellular process;formaldehyde catabolic process;formaldehyde metabolic process;metabolic process;small molecule catabolic process;small molecule metabolic process	catalytic activity;hydrolase activity;hydrolase activity, acting on ester bonds;S-formylglutathione hydrolase activity;thiolester hydrolase activity		Esterase	AB_hydrolase;Esterase_put;S-formylglutathione_hydrol	1	1	1	1.4	1.4	1.4	114.11	0.0022321	3.0216	2103300	7	1
1058100	937110	3101700	896670	797940	474850	1105100	370750	1379600	2263900	1932000	1344000	2272800	0	350780	0	254590	541660	1288800	1442200	NaN	NaN	NaN	NaN	NaN	NaN	NaN	NaN	NaN	NaN				ATP hydrolysis coupled proton transport;cation transport;cellular process;energy coupled proton transport, against electrochemical gradient;establishment of localization;hydrogen transport;ion transmembrane transport;ion transport;monovalent inorganic cation transport;proton transport;transmembrane transport;transport	active transmembrane transporter activity;ATPase activity;ATPase activity, coupled;ATPase activity, coupled to movement of substances;ATPase activity, coupled to transmembrane movement of ions;ATPase activity, coupled to transmembrane movement of substances;catalytic activity;cation transmembrane transporter activity;cation-transporting ATPase activity;hydrogen ion transmembrane transporter activ…	cell part;cytoplasmic part;intracellular organelle part;intracellular part;macromolecular complex;membrane part;organelle part;protein complex;proton-transporting two-sector ATPase complex, catalytic domain;proton-transporting V-type ATPase, V1 domain;vacuolar part;vacuolar proton-transporting V-type ATPase, V1 domain	V-ATPase_H_C;V-ATPase_H_N	Armadillo;ARM-like;ARM-type_fold;ATPase_V1-cplx_hsu;ATPase_V1-cplx_hsu_C	4	4	4	11.8	11.8	11.8	59.69	0	12.225	12386000	15	4
0	0	82964	112650	283320	0	89487	0	110810	655490	0	0	103180	152170	189600	0	110630	0	128970	299550	NaN	NaN	NaN	NaN	NaN	NaN	NaN	NaN	NaN	NaN							HSBP1	HS1-bd	1	1	1	31.7	31.7	31.7	6.8616	0	4.5384	1334700	7	0
687020	443620	441720	633060	229980	1039700	923030	459380	481620	689390	768460	633770	331970	478470	224340	1423500	606900	728900	341300	353540	NaN	NaN	NaN	NaN	NaN	NaN	NaN	NaN	NaN	NaN							HSBP1	HS1-bd	1	1	1	61.5	61.5	61.5	2.8211	0	9.1624	6028500	7	1
0	0	0	0	0	0	0	0	0	0	0	0	0	0	0	0	0	0	0	0	NaN	NaN	NaN	NaN	NaN	NaN	NaN	NaN	NaN	NaN	+			biological regulation;cell surface receptor linked signaling pathway;cellular process;cellular response to stimulus;developmental process;multicellular organismal development;multicellular organismal process;regulation of biological process;regulation of cellular process;response to stimulus;signal transduction;Wnt receptor signaling pathway		extracellular matrix;extracellular region part;proteinaceous extracellular matrix	wnt	Wnt;Wnt_CS	1	1	1	3.7	3.7	3.7	40.172	1	-2	0	0	0
0	0	0	229250	358840	92899	0	0	0	478420	0	0	0	175830	365310	117300	0	0	0	286870	NaN	NaN	NaN	NaN	NaN	NaN	NaN	NaN	NaN	NaN							Complex1_LYR	Complex1_LYR	1	1	1	11.7	11.7	11.7	17.411	0.0098425	2.2412	1159400	3	0
1715400	1515400	1165000	1830300	2370800	2426000	4413300	1985800	4945600	2053300	1657100	1853600	1380300	1601300	2150500	2783700	3587000	2730800	3705500	1686400	NaN	NaN	NaN	NaN	NaN	NaN	NaN	NaN	NaN	NaN				cellular macromolecule metabolic process;cellular metabolic process;cellular process;cellular protein metabolic process;macromolecule metabolic process;metabolic process;primary metabolic process;protein folding;protein metabolic process	catalytic activity;cis-trans isomerase activity;isomerase activity;peptidyl-prolyl cis-trans isomerase activity		FKBP_C	PPIase_FKBP;PPIase_FKBP_dom	2	2	2	22.9	22.9	22.9	11.764	0	16.48	24421000	29	3
3891300	2203000	8050800	5297800	6161300	4031800	7225000	3008300	8899300	10567000	4226600	2998200	6601700	4822500	7361100	6215900	4602100	3650700	6589400	5409500	NaN	NaN	NaN	NaN	NaN	NaN	NaN	NaN	NaN	NaN					binding;catalytic activity;cation binding;ion binding;metal ion binding;oxidoreductase activity;transition metal ion binding;zinc ion binding		ADH_N	ADH_GroES-like;ADH_SF_Zn-type;GroES-like;NAD(P)-bd_dom;PKS_ER;Quin_OxRdtase/zeta-crystal_CS	7	7	7	22.1	22.1	22.1	51.304	0	26.208	59336000	28	1
419900	282840	984150	1923800	2086800	592530	1813400	863790	1439200	3677400	735760	682440	1268800	1365400	1385800	967000	1651000	1996400	941250	1090400	NaN	NaN	NaN	NaN	NaN	NaN	NaN	NaN	NaN	NaN				catabolic process;cellular catabolic process;cellular macromolecule catabolic process;cellular macromolecule metabolic process;cellular metabolic process;cellular process;macromolecule catabolic process;macromolecule metabolic process;metabolic process;modification-dependent macromolecule catabolic process;modification-dependent protein catabolic process;primary metabolic process;protein metaboli…	catalytic activity;endopeptidase activity;hydrolase activity;peptidase activity;peptidase activity, acting on L-amino acid peptides;threonine-type endopeptidase activity;threonine-type peptidase activity	cell part;cytoplasm;intracellular membrane-bounded organelle;intracellular organelle;intracellular part;macromolecular complex;membrane-bounded organelle;nucleus;organelle;proteasome core complex, alpha-subunit complex;protein complex	Proteasome;Proteasome_A_N	Ntn_hydrolases_N;Proteasome_asu_N;Proteasome_sua/b;Proteasome_suA-type	3	3	3	17.3	17.3	17.3	28.12	0	5.8381	14084000	8	0
193680	430910	299010	190990	939890	659270	1163300	130610	948880	325330	418610	0	488210	383980	899620	557660	587200	366160	321860	405820	NaN	NaN	NaN	NaN	NaN	NaN	NaN	NaN	NaN	NaN				cellular process;endocytic recycling;endosome transport;establishment of localization;establishment of localization in cell;intracellular transport;transport;vesicle-mediated transport	binding;calcium ion binding;cation binding;GTP binding;guanyl nucleotide binding;guanyl ribonucleotide binding;ion binding;metal ion binding;nucleotide binding;purine nucleotide binding;purine ribonucleoside triphosphate binding;purine ribonucleotide binding;ribonucleotide binding			Dynamin_SF;EF_Hand_1_Ca_BS;EF_hand_dom;EF-hand-dom_pair;EHD1;EPS15_homology;G_DYNAMIN_dom;P-loop_NTPase	2	2	2	4.9	4.9	4.9	60.969	0	3.5429	5281900	7	0
153780	0	232550	109350	133640	64384	0	64818	306950	403430	211830	0	133180	137110	168040	115500	0	126650	168680	156990	NaN	NaN	NaN	NaN	NaN	NaN	NaN	NaN	NaN	NaN				cellular macromolecule metabolic process;cellular metabolic process;cellular process;cellular protein metabolic process;macromolecule metabolic process;metabolic process;primary metabolic process;protein folding;protein metabolic process	adenyl nucleotide binding;adenyl ribonucleotide binding;ATP binding;binding;nucleotide binding;purine nucleotide binding;purine ribonucleoside triphosphate binding;purine ribonucleotide binding;ribonucleotide binding	cell part;cytoplasm;intracellular part	Cpn60_TCP1	Chap_CCT_gamma;Chaperone_TCP-1;Chaperonin_TCP-1_CS;Cpn60/TCP-1;GroEL-like_apical_dom;GROEL-like_equatorial;TCP-1-like_intermed	2	2	2	5.1	5.1	5.1	61.006	0	4.528	1468900	16	0
0	0	0	0	0	0	0	0	0	0	0	0	0	0	0	0	0	0	0	0	NaN	NaN	NaN	NaN	NaN	NaN	NaN	NaN	NaN	NaN	+						DnaJ;TM2	DnaJ_domain;TM2	1	1	1	2.4	2.4	2.4	44.083	1	-2	0	1	0
5540500	6671100	4834900	3569300	2373600	2793200	4772300	2918300	3269000	4679700	4844200	6722200	3347600	3971800	2325200	3035800	5883800	3591300	3669000	3036000	NaN	NaN	NaN	NaN	NaN	NaN	NaN	NaN	NaN	NaN							HSP20	A-crystallin/Hsp20_dom;Alpha-crystallin/HSP;HSP20-like_chaperone	3	3	3	19.1	19.1	19.1	22.56	0	8.3193	41422000	30	3
761060	303000	146440	605310	1088700	761340	288530	330620	665780	623690	622780	924470	280390	449120	646080	582840	409740	605130	568080	312900	NaN	NaN	NaN	NaN	NaN	NaN	NaN	NaN	NaN	NaN							HSP20	A-crystallin/Hsp20_dom;Alpha-crystallin/HSP;HSP20-like_chaperone	2	2	2	13	13	13	22.462	0	5.141	5574500	8	1
9551100	7232000	8380300	11821000	8818900	7703900	10156000	7151500	9571300	14160000	9696300	9321000	6953600	10703000	8980800	9224000	8414100	9789600	7563800	8129600	NaN	NaN	NaN	NaN	NaN	NaN	NaN	NaN	NaN	NaN							HSP20	A-crystallin/Hsp20_dom;Alpha-crystallin/HSP;HSP20-like_chaperone	1	1	1	6.6	6.6	6.6	23.002	0	9.2435	94546000	17	2
0	71756	431370	142280	0	118370	134430	93250	216980	300580	0	91033	364270	132390	0	133340	115490	123600	173980	175960	NaN	NaN	NaN	NaN	NaN	NaN	NaN	NaN	NaN	NaN					extracellular matrix structural constituent;structural molecule activity	collagen;extracellular matrix part;extracellular region part	C4;Collagen	Collagen;Collagen_VI_NC;C-type_lectin_fold	2	2	2	1	1	1	183.34	0.0062112	2.566	1509000	10	0
1881800	2668700	2652100	3359100	3304800	1182000	4869300	2252700	2562500	3554800	1996300	3604000	1813100	2230100	3128600	2811000	3345400	2426700	3006400	2172100	NaN	NaN	NaN	NaN	NaN	NaN	NaN	NaN	NaN	NaN				aromatic compound biosynthetic process;biosynthetic process;cellular aromatic compound metabolic process;cellular biosynthetic process;cellular metabolic process;cellular nitrogen compound biosynthetic process;cellular nitrogen compound metabolic process;cellular process;coenzyme biosynthetic process;coenzyme metabolic process;cofactor biosynthetic process;cofactor metabolic process;heterocycle b…	4-alpha-hydroxytetrahydrobiopterin dehydratase activity;carbon-oxygen lyase activity;catalytic activity;hydro-lyase activity;lyase activity		Pterin_4a	Trans/pterin_deHydtase	4	4	4	45.5	45.5	45.5	11.938	0	15.854	28288000	36	0
0	0	0	0	0	0	0	0	0	0	0	0	0	0	0	0	0	0	0	0	NaN	NaN	NaN	NaN	NaN	NaN	NaN	NaN	NaN	NaN	+			cellular macromolecule metabolic process;cellular metabolic process;cellular nitrogen compound metabolic process;cellular process;macromolecule metabolic process;macromolecule modification;metabolic process;nitrogen compound metabolic process;nucleic acid metabolic process;nucleobase-containing compound metabolic process;primary metabolic process;pseudouridine synthesis;RNA metabolic process;RNA …	binding;catalytic activity;intramolecular transferase activity;isomerase activity;nucleic acid binding;pseudouridine synthase activity;RNA binding		TruD	PsdUridine_synth_cat_dom;PsdUridine_synth_TruD;PsdUridine_synth_TruD_insert;R3H_ss-bd	1	1	1	1.4	1.4	1.4	89.361	1	-2	0	0	0
133150	191880	0	189400	95302	0	314510	183580	546140	334450	192270	226070	0	228260	174840	0	227220	262200	303330	173840	NaN	NaN	NaN	NaN	NaN	NaN	NaN	NaN	NaN	NaN					binding;catalytic activity;cation binding;ion binding;metal ion binding		Peptidase_M16_C	Metalloenz_LuxS/M16;Pept_M16_dom;Peptidase_M16_C	3	3	3	4.3	4.3	4.3	116.6	0	6.0013	1988400	19	0
0	0	0	0	0	0	0	0	0	0	0	0	0	0	0	0	0	0	0	0	NaN	NaN	NaN	NaN	NaN	NaN	NaN	NaN	NaN	NaN					extracellular matrix structural constituent;structural molecule activity	collagen;extracellular matrix part;extracellular region part	C4;Collagen	Collagen;Collagen_VI_NC;C-type_lectin_fold	1	1	1	0.8	0.8	0.8	190.97	0	5.013	0	1	0
74345000	43783000	55214000	47550000	44960000	33723000	83742000	25698000	94462000	100400000	69727000	62885000	50869000	44237000	41859000	42292000	58180000	37254000	76637000	58373000	NaN	NaN	NaN	NaN	NaN	NaN	NaN	NaN	NaN	NaN				cellular component assembly;cellular component assembly at cellular level;cellular component organization;cellular component organization at cellular level;cellular component organization or biogenesis;cellular component organization or biogenesis at cellular level;cellular macromolecular complex assembly;cellular macromolecular complex subunit organization;cellular process;cellular protein compl…	binding;catalytic activity;GTP binding;GTPase activity;guanyl nucleotide binding;guanyl ribonucleotide binding;hydrolase activity;hydrolase activity, acting on acid anhydrides;hydrolase activity, acting on acid anhydrides, in phosphorus-containing anhydrides;nucleoside-triphosphatase activity;nucleotide binding;purine nucleotide binding;purine ribonucleoside triphosphate binding;purine ribonucleo…	cell part;cytoplasm;cytoskeletal part;intracellular organelle part;intracellular part;macromolecular complex;microtubule;organelle part;protein complex	Tubulin;Tubulin_C	Alpha_tubulin;Tub_FtsZ_C;Tubulin;Tubulin/FtsZ_2-layer-sand-dom;Tubulin_C;Tubulin_CS;Tubulin_FtsZ_GTPase	19	19	5	48	48	12.7	49.964	0	243.5	603880000	445	53
347510	493030	601390	553070	656700	316830	682620	219000	827700	656950	321100	654730	537390	543380	662340	358370	530140	287070	671640	347650	NaN	NaN	NaN	NaN	NaN	NaN	NaN	NaN	NaN	NaN				cellular metabolic process;cellular nitrogen compound metabolic process;cellular process;metabolic process;nitrogen compound metabolic process;nucleobase-containing compound metabolic process;primary metabolic process	adenyl nucleotide binding;adenyl ribonucleotide binding;ATP binding;binding;catalytic activity;kinase activity;nucleobase-containing compound kinase activity;nucleotide binding;purine nucleotide binding;purine ribonucleoside triphosphate binding;purine ribonucleotide binding;ribonucleotide binding;transferase activity;transferase activity, transferring phosphorus-containing groups			Adenylat/UMP-CMP_kin;P-loop_NTPase	2	2	2	12.8	12.8	12.8	20.387	0	4.4947	5354800	8	2
361340	0	528460	304310	303120	0	167210	262660	832340	811010	401860	0	334000	302710	350810	0	343240	407140	517950	342510	NaN	NaN	NaN	NaN	NaN	NaN	NaN	NaN	NaN	NaN							UBA;ubiquitin	STI1_HS-bd;UBA/transl_elong_EF1B_N_euk;UBA/Ts_N;UBA-like;Ubiquilin;Ubiquitin-like;Ubiquitin-rel_dom	2	2	2	7.6	7.6	7.6	58.483	0.0042644	2.77	3570500	5	0
1227700	1216600	5645400	2867800	2836600	1808700	2002400	571360	3510300	6862500	1050600	1505900	5710300	2078800	3884300	2065600	1225700	1381600	1379800	3922900	NaN	NaN	NaN	NaN	NaN	NaN	NaN	NaN	NaN	NaN				amine metabolic process;biosynthetic process;carboxylic acid metabolic process;cellular amine metabolic process;cellular amino acid metabolic process;cellular ketone metabolic process;cellular metabolic process;cellular nitrogen compound metabolic process;cellular process;metabolic process;nitrogen compound metabolic process;organic acid metabolic process;oxoacid metabolic process;primary metabol…	binding;catalytic activity;cofactor binding;L-aspartate:2-oxoglutarate aminotransferase activity;L-phenylalanine aminotransferase activity;L-phenylalanine:2-oxoglutarate aminotransferase activity;pyridoxal phosphate binding;transaminase activity;transferase activity;transferase activity, transferring nitrogenous groups;vitamin B6 binding;vitamin binding		Aminotran_1_2	Aminotransferase_I/II;Asp_trans;NHTrfase_class1_PyrdxlP-BS;PyrdxlP-dep_Trfase;PyrdxlP-dep_Trfase_major_sub1	5	5	5	17	17	17	48.049	0	10.855	28549000	12	0
1227100	417170	3396600	896290	1042600	533460	1012500	0	1067000	3362300	1031400	551670	2814700	759430	617710	1116700	842780	0	979430	1948600	NaN	NaN	NaN	NaN	NaN	NaN	NaN	NaN	NaN	NaN				cation transport;establishment of localization;ion transport;metal ion transport;monovalent inorganic cation transport;potassium ion transport;sodium ion transport;transport		cell part;macromolecular complex;membrane part;plasma membrane part;protein complex;sodium:potassium-exchanging ATPase complex	Na_K-ATPase	Na/K_ATPase_sub_beta	3	3	3	9.5	9.5	9.5	35.986	0	5.762	12955000	10	0
0	0	423460	0	0	0	0	0	0	386170	0	0	349840	0	0	0	0	0	0	221160	NaN	NaN	NaN	NaN	NaN	NaN	NaN	NaN	NaN	NaN				cation transport;establishment of localization;ion transport;metal ion transport;monovalent inorganic cation transport;potassium ion transport;sodium ion transport;transport		cell part;macromolecular complex;membrane part;plasma membrane part;protein complex;sodium:potassium-exchanging ATPase complex	Na_K-ATPase	Na/K_ATPase_sub_beta	2	2	2	8.7	8.7	8.7	36.964	0	4.1554	809630	2	0
24692000	16000000	19269000	24731000	23262000	18429000	22696000	18267000	31280000	31603000	25594000	23065000	16576000	21768000	20172000	21849000	20317000	24146000	24232000	18645000	NaN	NaN	NaN	NaN	NaN	NaN	NaN	NaN	NaN	NaN				alcohol catabolic process;alcohol metabolic process;carbohydrate catabolic process;carbohydrate metabolic process;catabolic process;cellular carbohydrate catabolic process;cellular carbohydrate metabolic process;cellular metabolic process;cellular process;generation of precursor metabolites and energy;glucose catabolic process;glucose metabolic process;glycolysis;hexose catabolic process;hexose m…	catalytic activity;intramolecular transferase activity;intramolecular transferase activity, phosphotransferases;isomerase activity;phosphoglycerate mutase activity		His_Phos_1	His_Pase_superF_clade-1;His_PPase_superfam;PG/BPGM_mutase_AS;Phosphogly_mut1	12	12	12	45.2	45.2	45.2	35.36	0	31.71	230230000	171	20
18867000	8790200	12628000	15893000	6875500	26245000	26771000	18753000	15659000	16910000	20463000	13602000	10204000	12055000	7782500	27382000	23797000	28116000	13639000	7836800	NaN	NaN	NaN	NaN	NaN	NaN	NaN	NaN	NaN	NaN					binding;odorant binding		PBP_GOBP	PBP_GOBP;PBP_GOBP_dom	8	8	8	57.7	57.7	57.7	14.883	0	63.35	167390000	84	10
4009900	3412000	1304400	0	545760	0	0	1609000	1313700	1269300	4924300	5351600	746110	0	465270	0	0	1230600	724230	573890	NaN	NaN	NaN	NaN	NaN	NaN	NaN	NaN	NaN	NaN					binding;odorant binding		PBP_GOBP	PBP_GOBP;PBP_GOBP_dom	4	2	2	37.8	29.6	29.6	15	0	14.915	13464000	3	1
461400	71522	1370200	1439100	3595300	1659000	1246900	276450	2822300	1440800	547340	831100	1192300	1680400	2943000	1440400	1135200	396770	1661200	1173000	NaN	NaN	NaN	NaN	NaN	NaN	NaN	NaN	NaN	NaN					binding;odorant binding		PBP_GOBP	PBP_GOBP;PBP_GOBP_dom	2	2	2	22.7	22.7	22.7	15.268	0	24.471	14383000	34	1
668090	436140	837520	730960	435910	0	263580	475510	1241000	302310	503700	444420	522760	564470	469810	0	630470	513030	882830	517500	NaN	NaN	NaN	NaN	NaN	NaN	NaN	NaN	NaN	NaN				cellular macromolecule metabolic process;cellular metabolic process;cellular process;cellular protein metabolic process;macromolecule metabolic process;metabolic process;primary metabolic process;protein folding;protein metabolic process	adenyl nucleotide binding;adenyl ribonucleotide binding;ATP binding;binding;nucleotide binding;purine nucleotide binding;purine ribonucleoside triphosphate binding;purine ribonucleotide binding;ribonucleotide binding	cell part;cytoplasm;intracellular part	Cpn60_TCP1	Chap_CCT_zeta;Chaperone_TCP-1;Chaperonin_TCP-1_CS;Cpn60/TCP-1;GroEL-like_apical_dom;GROEL-like_equatorial;TCP-1-like_intermed	2	2	2	3.6	3.6	3.6	58.215	0	3.316	5391000	4	0
549150	341190	489090	588870	0	574370	721310	535770	763460	717840	549150	435780	404060	536080	0	703090	606240	760020	598890	411110	NaN	NaN	NaN	NaN	NaN	NaN	NaN	NaN	NaN	NaN							Ufm1	Ubiquitin-rel_dom;UFM1	1	1	1	17.2	17.2	17.2	9.4478	0.0060362	2.4146	5281000	17	1
9844800	6421700	28034000	9617600	10172000	7678300	14283000	7384200	14481000	39776000	7348700	7556000	24062000	10738000	12478000	9474500	11405000	9578500	11096000	22132000	NaN	NaN	NaN	NaN	NaN	NaN	NaN	NaN	NaN	NaN					catalytic activity		AMP-binding;AMP-binding_C	AMP-bd_C;AMP-binding_CS;AMP-dep_Synth/Lig	14	14	14	23.9	23.9	23.9	61.771	0	28.182	147690000	57	0
114520000	102630000	95686000	63529000	20304000	10531000	40036000	59809000	59795000	86136000	96468000	122110000	77694000	56490000	20486000	53541000	30243000	79392000	45269000	48116000	NaN	NaN	NaN	NaN	NaN	NaN	NaN	NaN	NaN	NaN					structural constituent of cuticle;structural molecule activity		Chitin_bind_4	Insect_cuticle	2	2	2	16.7	16.7	16.7	14.562	0	4.6542	652970000	38	4
34400000	31160000	27773000	38173000	27505000	37485000	43587000	41823000	46938000	37665000	33677000	40201000	23696000	29265000	27742000	51429000	38522000	58531000	32517000	23294000	NaN	NaN	NaN	NaN	NaN	NaN	NaN	NaN	NaN	NaN					structural constituent of cuticle;structural molecule activity		Chitin_bind_4	Insect_cuticle	5	5	5	28	28	28	17.843	0	35.415	366510000	89	12
0	0	250470	138260	217940	104590	136390	78706	183420	517470	0	0	191300	127650	214910	128220	116260	114400	145930	300570	NaN	NaN	NaN	NaN	NaN	NaN	NaN	NaN	NaN	NaN				cellular component organization;cellular component organization at cellular level;cellular component organization or biogenesis;cellular component organization or biogenesis at cellular level;cellular process;mitochondrial fission;mitochondrion organization;organelle fission;organelle organization			Fis1_TPR_C;Fis1_TPR_N	Fis1;Fis1_TPR_C;Fis1_TPR_N;TPR-like_helical_dom	1	1	1	10	10	10	17.158	0	3.4536	1627200	12	0
568300	493240	404990	204290	0	0	480020	122120	663350	148150	438680	580880	310190	348090	0	0	345940	335960	324760	216220	NaN	NaN	NaN	NaN	NaN	NaN	NaN	NaN	NaN	NaN					catalytic activity		AMP-binding;AMP-binding_C;PP-binding	AA_adenyl_domain;Acyl_carrier_prot-like;AMP-bd_C;AMP-binding_CS;AMP-dep_Synth/Lig	3	3	3	4.4	4.4	4.4	98.235	0	4.9484	3084500	5	1
0	0	48790	208510	0	201250	381550	238220	520440	518330	0	0	197340	249700	0	284460	242800	300080	301680	264140	NaN	NaN	NaN	NaN	NaN	NaN	NaN	NaN	NaN	NaN				alcohol catabolic process;alcohol metabolic process;carbohydrate catabolic process;carbohydrate metabolic process;catabolic process;cellular carbohydrate catabolic process;cellular carbohydrate metabolic process;cellular metabolic process;cellular nitrogen compound metabolic process;cellular process;coenzyme metabolic process;cofactor metabolic process;glucose catabolic process;glucose metabolic …	6-phosphogluconolactonase activity;carboxylic ester hydrolase activity;catalytic activity;hydrolase activity;hydrolase activity, acting on ester bonds		Glucosamine_iso	6-phosphogluconolactonase_DevB;Glc/Gal-6P_isomerase	2	2	2	15.1	15.1	15.1	26.264	0.0079208	2.2692	2117100	4	0
0	1035500	865720	1840000	0	1736300	3056700	975010	1265800	1890500	0	1377700	1054200	1613400	0	1817400	1998100	1466000	1242200	1297100	NaN	NaN	NaN	NaN	NaN	NaN	NaN	NaN	NaN	NaN	+						UQ_con	UBQ-conjugat_E2;UBQ-conjugating_enzyme/RWD	1	1	1	11.6	11.6	11.6	18.726	1	-2	12666000	1	0
3886000	1385900	7164100	6048900	9716200	4867100	9858600	5251300	9335700	12550000	3491400	3096500	6839700	6196900	9030500	6103600	7098200	7270400	6872600	6397000	NaN	NaN	NaN	NaN	NaN	NaN	NaN	NaN	NaN	NaN				biological regulation;cellular process;cellular response to stimulus;regulation of biological process;regulation of cellular process;response to stimulus;signal transduction			Ank;Ank_2;Death;ZU5	Ankyrin_rpt;Ankyrin_rpt-contain_dom;Death_domain;DEATH-like_dom;ZU5_dom	19	19	19	4.3	4.3	4.3	663.25	0	48.469	70064000	84	1
11234000	8350800	13527000	14683000	13693000	10320000	16719000	6641400	9119700	19737000	11579000	9633700	10218000	13286000	14981000	12363000	11862000	11559000	8670600	10168000	NaN	NaN	NaN	NaN	NaN	NaN	NaN	NaN	NaN	NaN				alcohol catabolic process;alcohol metabolic process;carbohydrate catabolic process;carbohydrate metabolic process;catabolic process;cellular carbohydrate catabolic process;cellular carbohydrate metabolic process;cellular metabolic process;cellular process;generation of precursor metabolites and energy;glucose catabolic process;glucose metabolic process;glycolysis;hexose catabolic process;hexose m…	alkali metal ion binding;binding;catalytic activity;cation binding;ion binding;kinase activity;magnesium ion binding;metal ion binding;phosphotransferase activity, alcohol group as acceptor;potassium ion binding;pyruvate kinase activity;transferase activity;transferase activity, transferring phosphorus-containing groups		PK;PK_C	Pyr_Knase;Pyrv/PenolPyrv_Kinase-like_dom;Pyrv_Knase_a/b;Pyrv_Knase_AS;Pyrv_Knase_brl;Pyrv_Knase_C;Pyrv_Knase_insert_dom;Pyrv_Knase-like_insert_dom	10	10	10	23	23	23	66.565	0	63.094	124030000	153	16
779290	0	1964300	1930200	642670	0	706130	639400	2274700	5005100	743920	0	2006000	1355000	944960	0	744320	814800	1461700	2864600	NaN	NaN	NaN	NaN	NaN	NaN	NaN	NaN	NaN	NaN				cellular macromolecule metabolic process;cellular metabolic process;cellular process;cellular protein metabolic process;macromolecule metabolic process;metabolic process;primary metabolic process;protein folding;protein metabolic process;response to abiotic stimulus;response to heat;response to stimulus;response to stress;response to temperature stimulus	adenyl nucleotide binding;adenyl ribonucleotide binding;ATP binding;binding;cation binding;ion binding;metal ion binding;nucleotide binding;purine nucleotide binding;purine ribonucleoside triphosphate binding;purine ribonucleotide binding;ribonucleotide binding		CTDII;DnaJ;DnaJ_CXXCXGXG	DnaJ;DnaJ_C;DnaJ_domain;DnaJ_domain_CS;HSP_DnaJ_Cys-rich_dom;HSP40/DnaJ_pept-bd	4	4	4	16.8	16.8	16.8	44.869	0	18.779	13942000	22	0
1017400	1428100	6821700	1277600	576640	1709900	633150	2165200	1781500	4535300	1135700	3118800	6559500	1241600	763360	1281200	737250	1916100	1403300	1735400	NaN	NaN	NaN	NaN	NaN	NaN	NaN	NaN	NaN	NaN									2	2	2	8	8	8	24.533	0.0063025	2.6319	21946000	4	0
0	0	0	0	0	0	0	0	0	0	0	0	0	0	0	0	0	0	0	0	NaN	NaN	NaN	NaN	NaN	NaN	NaN	NaN	NaN	NaN	+						DUF2305	AB_hydrolase;DUF2305	1	1	1	6.1	6.1	6.1	35.881	1	-2	0	0	0
1404400	973570	1349600	1050800	1114600	1284200	1396600	864750	2000000	2810000	1510300	1137000	1045000	1170600	1314400	1466800	1136500	1096500	1553600	1523200	NaN	NaN	NaN	NaN	NaN	NaN	NaN	NaN	NaN	NaN				cellular macromolecule metabolic process;cellular metabolic process;cellular process;cellular protein metabolic process;macromolecule metabolic process;metabolic process;primary metabolic process;protein folding;protein metabolic process	catalytic activity;cis-trans isomerase activity;isomerase activity;peptidyl-prolyl cis-trans isomerase activity		Pro_isomerase	Cyclophilin-like_dom;Cyclophilin-type_PPIase;Cyclophilin-type_PPIase_CS;Cyclophilin-type_PPIase_dom	2	2	2	13	13	13	20.104	0	11.324	14249000	22	2
181470	150750	0	148780	0	171870	168520	146860	190880	244220	181470	192540	0	135440	0	210390	141630	208320	149730	139870	NaN	NaN	NaN	NaN	NaN	NaN	NaN	NaN	NaN	NaN				cellular metabolic process;cellular process;metabolic process;one-carbon metabolic process;small molecule metabolic process	binding;carbonate dehydratase activity;carbon-oxygen lyase activity;catalytic activity;cation binding;hydro-lyase activity;ion binding;lyase activity;metal ion binding;transition metal ion binding;zinc ion binding		Carb_anhydrase	Carbonic_anhydrase_a;Carbonic_anhydrase_a-class;Carbonic_anhydrase_a-class_CS	1	1	1	4.8	4.8	4.8	30.731	0	5.3724	1403300	19	2
869300	174040	6532900	1483700	4962900	538270	447180	692060	2683900	8509300	1624500	1266300	3352500	1444100	3116200	2267300	1561400	1848300	1579000	3600400	NaN	NaN	NaN	NaN	NaN	NaN	NaN	NaN	NaN	NaN					binding;catalytic activity;GTP binding;GTPase activity;guanyl nucleotide binding;guanyl ribonucleotide binding;hydrolase activity;hydrolase activity, acting on acid anhydrides;hydrolase activity, acting on acid anhydrides, in phosphorus-containing anhydrides;nucleoside-triphosphatase activity;nucleotide binding;purine nucleotide binding;purine ribonucleoside triphosphate binding;purine ribonucleo…		EFG_C;EFG_II;EFG_IV;GTP_EFTU;GTP_EFTU_D2	EF_GTP-bd_dom;EFG_III-V;EFG_V;P-loop_NTPase;Ribosomal_S5_D2-typ_fold;Ribosomal_S5_D2-typ_fold_subgr;Small_GTP-bd_dom;Transl_B-barrel;Transl_elong_EFG/EF2_IV;Transl_elong_EFTu/EF1A_2	4	4	4	5.8	5.8	5.8	94.581	0	17.318	26894000	31	2
0	0	471130	397900	707100	0	0	86473	390080	2090100	0	0	357740	337190	491870	0	0	199130	314510	1364200	NaN	NaN	NaN	NaN	NaN	NaN	NaN	NaN	NaN	NaN				ATP hydrolysis coupled proton transport;cation transport;cellular process;energy coupled proton transport, against electrochemical gradient;establishment of localization;hydrogen transport;ion transmembrane transport;ion transport;monovalent inorganic cation transport;proton transport;transmembrane transport;transport	cation transmembrane transporter activity;hydrogen ion transmembrane transporter activity;inorganic cation transmembrane transporter activity;ion transmembrane transporter activity;monovalent inorganic cation transmembrane transporter activity;substrate-specific transmembrane transporter activity;substrate-specific transporter activity;transmembrane transporter activity;transporter activity	cell part;macromolecular complex;membrane part;protein complex;proton-transporting two-sector ATPase complex, catalytic domain;proton-transporting V-type ATPase, V1 domain	V-ATPase_C	ATPase_V1-cplx_csu	2	2	2	4.6	4.6	4.6	65.991	0	4.9147	4142800	6	0
520690	319260	0	956950	0	225030	0	543920	380220	1098900	497220	715890	0	607900	0	361650	0	522920	612270	456410	NaN	NaN	NaN	NaN	NaN	NaN	NaN	NaN	NaN	NaN				actin filament capping;barbed-end actin filament capping;biological regulation;cellular component organization;cellular component organization or biogenesis;negative regulation of actin filament depolymerization;negative regulation of actin filament polymerization;negative regulation of biological process;negative regulation of cellular component organization;negative regulation of cellular proce…		cell part;cytoskeletal part;F-actin capping protein complex;intracellular organelle part;intracellular part;macromolecular complex;organelle part;protein complex	F-actin_cap_A	CapZ_alpha;F-actin_cap_asu_CS	2	2	2	11.5	11.5	11.5	32.859	0	3.5044	4045000	3	0
223460	39406	3176700	552660	1319500	369140	723570	461420	411300	3186900	212960	386850	2814700	394560	1430100	361130	415090	615550	257880	1657800	NaN	NaN	NaN	NaN	NaN	NaN	NaN	NaN	NaN	NaN					binding;catalytic activity;cation binding;heme binding;ion binding;iron ion binding;metal ion binding;monooxygenase activity;oxidoreductase activity;oxidoreductase activity, acting on paired donors, with incorporation or reduction of molecular oxygen;tetrapyrrole binding;transition metal ion binding		p450	Cyt_P450;Cyt_P450_CS;Cyt_P450_E_grp-I	5	5	5	12.3	12.3	12.3	59.185	0	10.959	10464000	21	0
32563000	37565000	101770000	39877000	57807000	63745000	83876000	52135000	43032000	89502000	33876000	48037000	79974000	44647000	60574000	67115000	70254000	68139000	37493000	51432000	NaN	NaN	NaN	NaN	NaN	NaN	NaN	NaN	NaN	NaN							DUF745	DUF745	16	16	16	72.5	72.5	72.5	37.034	0	271.6	601870000	375	30
286680	211660	535710	420300	631570	0	445780	225430	373130	587910	314570	301030	435670	373920	556970	0	384500	312520	286050	354890	NaN	NaN	NaN	NaN	NaN	NaN	NaN	NaN	NaN	NaN				actin cytoskeleton organization;actin filament organization;actin filament-based process;actin nucleation;Arp2/3 complex-mediated actin nucleation;biological regulation;cellular component organization;cellular component organization at cellular level;cellular component organization or biogenesis;cellular component organization or biogenesis at cellular level;cellular process;cytoskeleton organiza…		Arp2/3 protein complex;cell part;cytoskeletal part;intracellular organelle part;intracellular part;macromolecular complex;organelle part;protein complex	P16-Arc	ARPC5	1	1	1	7.6	7.6	7.6	17.34	0.004329	2.8452	3718200	3	0
0	0	0	0	0	0	877370	281360	671810	1029500	0	0	0	0	0	0	0	0	0	589620	NaN	NaN	NaN	NaN	NaN	NaN	NaN	NaN	NaN	NaN	+						Kelch_1	F-box_dom;Kelch_1;Kelch-typ_b-propeller	1	1	1	2.7	2.7	2.7	60.2	1	-2	2860100	0	0
3064100	2738200	3516800	3846400	2998300	3635900	4201500	2868900	4040600	5453100	3436500	2978900	2713600	3626400	2923900	4425500	3301100	3740500	3509300	3572400	NaN	NaN	NaN	NaN	NaN	NaN	NaN	NaN	NaN	NaN								Aerolysin-like_beta_cmplx_dom	4	4	4	9.3	9.3	9.3	55.516	0	9.1314	36364000	61	3
0	0	0	0	0	0	0	0	0	0	0	0	0	0	0	0	0	0	0	0	NaN	NaN	NaN	NaN	NaN	NaN	NaN	NaN	NaN	NaN	+			cellular process;establishment of localization;transmembrane transport;transport		cell part;integral to membrane;intrinsic to membrane;membrane part	MFS_1	MFS;MFS_dom	1	1	1	5.8	5.8	5.8	27.982	1	-2	0	0	0
1622900	2501100	379580	2050700	467400	1966300	3278300	2191800	3455000	0	1348400	2719600	1133700	2385100	1643000	2708200	2150700	2375700	1969600	0	NaN	NaN	NaN	NaN	NaN	NaN	NaN	NaN	NaN	NaN				biological regulation;cell redox homeostasis;cellular homeostasis;cellular process;homeostatic process;regulation of biological process;regulation of biological quality;regulation of cellular process	catalytic activity;disulfide oxidoreductase activity;electron carrier activity;oxidoreductase activity;oxidoreductase activity, acting on a sulfur group of donors;protein disulfide oxidoreductase activity		SH3BGR	Glut_rich_SH3-bd;Glutaredoxin;Thioredoxin-like_fold	2	2	2	11.5	11.5	11.5	21.888	0	4.3309	17913000	9	1
1194500	690550	1019300	1187500	310010	634080	1511300	542350	1146800	1561300	859230	994240	581070	966620	544670	1484700	954890	644910	589930	1290200	NaN	NaN	NaN	NaN	NaN	NaN	NaN	NaN	NaN	NaN					binding;catalytic activity;cofactor binding;pyridoxal phosphate binding;vitamin B6 binding;vitamin binding			PyrdxlP-dep_Trfase;PyrdxlP-dep_Trfase_major_sub1	3	3	3	42.6	42.6	42.6	13.804	0	5.6615	9797600	17	2
5747300	4905700	3339200	3505700	2458000	1530400	5474900	1724500	6067900	4271300	4345300	4623700	2986500	3642500	2699100	2639800	4842000	2670400	5120800	2910000	NaN	NaN	NaN	NaN	NaN	NaN	NaN	NaN	NaN	NaN				acetyl-CoA catabolic process;acetyl-CoA metabolic process;catabolic process;cellular catabolic process;cellular metabolic process;cellular process;coenzyme catabolic process;coenzyme metabolic process;cofactor catabolic process;cofactor metabolic process;electron transport chain;generation of precursor metabolites and energy;metabolic process;oxidation-reduction process;tricarboxylic acid cycle	binding;catalytic activity;coenzyme binding;cofactor binding;flavin adenine dinucleotide binding;oxidoreductase activity;oxidoreductase activity, acting on the CH-CH group of donors		FAD_binding_2;Succ_DH_flav_C	FAD_bind_dom;FRD_SDH_FAD_BS;Fum_Rdtase/Succ_DH_flav-like_C;Succ_DH/fumarate_Rdtase_cat;Succ_DH_flav_su_fwd;Succ_Dhase_FrdA_Gneg	6	6	6	10.6	10.6	10.6	72.461	0	13.996	39025000	49	7
3550000	3023700	3403600	4644000	3697900	3830900	6053500	3611700	5174900	4456600	3611900	4571600	2536300	4220500	3481700	4943300	4845600	4475800	4188000	2684600	NaN	NaN	NaN	NaN	NaN	NaN	NaN	NaN	NaN	NaN					binding;nucleic acid binding;RNA binding;translation elongation factor activity;translation factor activity, nucleic acid binding	cell part;cytoplasmic part;eukaryotic translation elongation factor 1 complex;intracellular part;macromolecular complex;protein complex	EF-1_beta_acid;EF1_GNE	EF-1_beta_acid_region_euk;Glutathione-S-Trfase_C-like;Transl_elong_EF1B/ribosomal_S6;Transl_elong_fac_EF1B_bsu/dsu	2	2	2	11.1	11.1	11.1	24.615	0	6.6887	41447000	30	4
3629300	2266300	1985100	3792300	1637600	2452400	3110700	2210400	5340900	3981400	4190900	2743800	1766300	3348600	2010600	3783600	1931400	3460000	2865600	2329500	NaN	NaN	NaN	NaN	NaN	NaN	NaN	NaN	NaN	NaN				ATP synthesis coupled electron transport;cellular metabolic process;cellular process;electron transport chain;generation of precursor metabolites and energy;metabolic process;oxidation-reduction process;respiratory electron transport chain	binding;catalytic activity;electron carrier activity;iron-sulfur cluster binding;metal cluster binding;NADH dehydrogenase (quinone) activity;NADH dehydrogenase (ubiquinone) activity;NADH dehydrogenase activity;oxidoreductase activity;oxidoreductase activity, acting on NADH or NADPH;oxidoreductase activity, acting on NADH or NADPH, quinone or similar compound as acceptor	cell part;membrane	DUF1982;Molybdopterin;NADH-G_4Fe-4S_3	2Fe-2S_ferredoxin-type;Beta-grasp_dom;Mopterin_OxRdtase;Mopterin_OxRdtase_4Fe-4S_dom;NADH_UbQ_OxRdtase_75kDa_su_CS;NADH_UbQ_OxRdtase_Gsu;NADH_UbQ_OxRdtase_Gsu_4Fe4S-bd;NuoG_C	7	7	7	14.5	14.5	14.5	78.463	0	63.604	30407000	64	9
2402400	1522100	725770	909560	637200	444080	460700	951550	1327100	1184000	2847900	2304600	534660	681110	547960	496760	385160	982640	808700	803840	NaN	NaN	NaN	NaN	NaN	NaN	NaN	NaN	NaN	NaN	+						SAM_2;SH3_2	SAM;SAM/pointed;SAM_2;SH3_2;SH3_domain	1	1	1	2.4	2.4	2.4	76.845	1	-2	10564000	3	1
0	0	3061900	4064200	3270400	4877300	6286000	4317200	0	4704300	0	0	0	0	0	0	0	0	0	2694100	NaN	NaN	NaN	NaN	NaN	NaN	NaN	NaN	NaN	NaN	+						DUF1032	Condensin_II_H2-like	1	1	1	1	1	1	79.635	1	-2	30581000	1	0
15313000	8231300	23693000	20515000	18218000	14139000	16703000	8579700	18113000	39254000	14721000	10929000	22641000	18978000	17306000	11982000	11504000	12522000	15852000	25306000	NaN	NaN	NaN	NaN	NaN	NaN	NaN	NaN	NaN	NaN					catalytic activity;hydrolase activity		COesterase	AB_hydrolase;CarbesteraseB;Carboxylesterase_B_AS;Carboxylesterase_B_CS	16	16	16	34	34	34	61.21	0	79.782	182760000	202	20
0	0	0	294520	0	0	294790	165460	459070	538310	0	0	0	259980	0	0	249920	243250	387060	278780	NaN	NaN	NaN	NaN	NaN	NaN	NaN	NaN	NaN	NaN				cellular component organization;cellular component organization or biogenesis;cellular membrane organization;cellular process;endocytosis;establishment of localization;membrane invagination;membrane organization;transport;vesicle-mediated transport		cell part;membrane	DUF1681	NECAP-1;PH_like_dom	1	1	1	5.8	5.8	5.8	27.298	0	4.0329	1752100	2	0
158980	186950	0	0	398560	0	168740	0	176490	255870	90502	238780	0	0	387520	0	141820	0	138450	146540	NaN	NaN	NaN	NaN	NaN	NaN	NaN	NaN	NaN	NaN					binding;nucleic acid binding;nucleotide binding		RRM_1	Nucleotide-bd_a/b_plait;RRM_dom	1	1	1	2.9	2.9	2.9	43.12	0.0062762	2.608	1345600	19	2
86361000	71118000	54220000	95984000	64117000	83950000	124960000	61571000	111400000	96604000	94157000	94535000	53473000	80845000	71417000	101150000	91523000	80194000	87661000	54372000	NaN	NaN	NaN	NaN	NaN	NaN	NaN	NaN	NaN	NaN				biological regulation;cell redox homeostasis;cellular homeostasis;cellular process;homeostatic process;regulation of biological process;regulation of biological quality;regulation of cellular process	catalytic activity;intramolecular oxidoreductase activity;intramolecular oxidoreductase activity, interconverting keto- and enol-groups;intramolecular oxidoreductase activity, transposing S-S bonds;isomerase activity;protein disulfide isomerase activity	cell part;cytoplasmic part;endoplasmic reticulum;intracellular membrane-bounded organelle;intracellular organelle;intracellular part;membrane-bounded organelle;organelle	Thioredoxin	Disulphide_isomerase;Prot_disulphide_isomerase;Thioredoxin_CS;Thioredoxin_domain;Thioredoxin-like_fold	30	30	30	63.5	63.5	63.5	56.246	0	124.65	850280000	458	45
0	0	0	0	0	0	0	0	0	0	0	0	0	0	0	0	0	0	0	0	NaN	NaN	NaN	NaN	NaN	NaN	NaN	NaN	NaN	NaN	+			amine metabolic process;carboxylic acid metabolic process;cellular amine metabolic process;cellular amino acid metabolic process;cellular ketone metabolic process;cellular metabolic process;cellular nitrogen compound metabolic process;cellular process;metabolic process;nitrogen compound metabolic process;organic acid metabolic process;oxoacid metabolic process;primary metabolic process;small mole…	binding;carbon-carbon lyase activity;carboxy-lyase activity;catalytic activity;cofactor binding;lyase activity;pyridoxal phosphate binding;vitamin B6 binding;vitamin binding		Pyridoxal_deC	Aromatic_deC;PyrdxlP-dep_de-COase;PyrdxlP-dep_Trfase;PyrdxlP-dep_Trfase_major_sub1;PyrdxlP-dep_Trfase_major_sub2;Pyridoxal-P_BS	1	1	1	1.1	1.1	1.1	80.081	1	-2	0	0	0
3089600	2789100	2329500	3314700	3998200	3024700	4287500	2982200	3652700	4872300	3251800	3355700	1813300	3062200	3849200	4194200	3136100	4340200	2470100	2706700	NaN	NaN	NaN	NaN	NaN	NaN	NaN	NaN	NaN	NaN					binding;nucleic acid binding			Nucleoplasmin;Nucleoplasmin_core_dom	3	3	3	32.2	32.2	32.2	18.832	0	10.965	34340000	64	5
0	143720	0	0	0	0	340210	0	362720	286650	0	343650	0	0	0	0	265380	0	156800	152370	NaN	NaN	NaN	NaN	NaN	NaN	NaN	NaN	NaN	NaN				carbohydrate metabolic process;metabolic process;primary metabolic process	binding;carbohydrate binding;catalytic activity;hydrolase activity;hydrolase activity, acting on glycosyl bonds;hydrolase activity, hydrolyzing O-glycosyl compounds		Gal_mutarotas_2;Glyco_hydro_31	Gal_mutarotase_SF_dom;Glyco_hydro_31;Glyco_hydro_31_AS;Glyco_hydro_31_N_dom;Glycoside_hydrolase_SF	2	2	2	3.1	3.1	3.1	106.84	0	3.7314	1133300	3	0
631940	625950	1090600	622640	88127	125650	987130	403070	1013700	2238600	635340	861480	791290	599170	246280	442090	641080	627120	865760	907770	NaN	NaN	NaN	NaN	NaN	NaN	NaN	NaN	NaN	NaN					catalytic activity;transferase activity;transferase activity, transferring acyl groups;transferase activity, transferring acyl groups other than amino-acyl groups		DUF836;Thiolase_C;Thiolase_N	Glutaredoxin-like;Thiolase;Thiolase_acyl_enz_int_AS;Thiolase_AS;Thiolase_C;Thiolase_CS;Thiolase_N;Thiolase-like;Thiolase-like_subgr;Thioredoxin-like_fold	3	3	3	8	8	8	55.024	0	13.239	7827400	36	4
0	0	0	0	0	0	0	0	0	0	0	0	0	0	0	0	0	0	0	0	NaN	NaN	NaN	NaN	NaN	NaN	NaN	NaN	NaN	NaN	+				binding;nucleotide binding		SAC3_GANP	Nucleotide-bd_a/b_plait;SAC3/GANP/Nin1/mts3/eIF-3-p25	1	1	1	1.5	1.5	1.5	165.37	1	-2	0	0	0
14429000	12418000	17910000	15447000	14493000	17754000	31392000	11623000	33335000	27948000	13314000	15695000	14955000	17887000	19015000	20006000	25582000	18167000	20386000	14737000	NaN	NaN	NaN	NaN	NaN	NaN	NaN	NaN	NaN	NaN				biological regulation;cell redox homeostasis;cellular homeostasis;cellular process;homeostatic process;regulation of biological process;regulation of biological quality;regulation of cellular process	catalytic activity;intramolecular oxidoreductase activity;intramolecular oxidoreductase activity, interconverting keto- and enol-groups;intramolecular oxidoreductase activity, transposing S-S bonds;isomerase activity;protein disulfide isomerase activity	cell part;cytoplasmic part;endoplasmic reticulum;intracellular membrane-bounded organelle;intracellular organelle;intracellular part;membrane-bounded organelle;organelle	Thioredoxin	Disulphide_isomerase;Prot_disulphide_isomerase;Thioredoxin_CS;Thioredoxin_domain;Thioredoxin-like_fold	18	18	18	44.5	44.5	44.5	55.856	0	80.673	196750000	249	16
30832000	24088000	25440000	42869000	26109000	32273000	41230000	25075000	33463000	60553000	29769000	27774000	24433000	37564000	29794000	33529000	36473000	34122000	30896000	33003000	NaN	NaN	NaN	NaN	NaN	NaN	NaN	NaN	NaN	NaN				response to chemical stimulus;response to oxidative stress;response to stimulus;response to stress	antioxidant activity;catalytic activity;glutathione peroxidase activity;oxidoreductase activity;oxidoreductase activity, acting on peroxide as acceptor;peroxidase activity		GSHPx	Glutathione_peroxidase;GPX_AS;GPX_CS;Thioredoxin-like_fold	8	8	8	39.9	39.9	39.9	19.156	0	90.258	341930000	123	8
6854800	5769300	5137300	7996900	1599800	2955700	3743100	3028700	9432300	8721800	7454000	7689200	2968600	7376400	2799300	4222900	3549600	4603600	5653700	4440500	NaN	NaN	NaN	NaN	NaN	NaN	NaN	NaN	NaN	NaN					binding;catalytic activity;cation binding;endopeptidase activity;hydrolase activity;ion binding;metal ion binding;metalloendopeptidase activity;metallopeptidase activity;peptidase activity;peptidase activity, acting on L-amino acid peptides		Peptidase_M16;Peptidase_M16_C	Metalloenz_LuxS/M16;Pept_M16_dom;Pept_M16_N;Pept_M16_Zn_BS;Peptidase_M16_C	6	6	6	19.9	19.9	19.9	53.348	0	23.062	55240000	37	5
345630	175910	1325100	591870	0	278370	163970	151800	547860	2012500	283500	212750	1248600	381160	0	280830	153580	206800	327820	1385000	NaN	NaN	NaN	NaN	NaN	NaN	NaN	NaN	NaN	NaN				amine biosynthetic process;amine metabolic process;biosynthetic process;carboxylic acid biosynthetic process;carboxylic acid metabolic process;cellular amine metabolic process;cellular amino acid biosynthetic process;cellular amino acid metabolic process;cellular biosynthetic process;cellular ketone metabolic process;cellular metabolic process;cellular nitrogen compound biosynthetic process;cellu…	amino acid kinase activity;binding;catalytic activity;coenzyme binding;cofactor binding;glutamate 5-kinase activity;glutamate-5-semialdehyde dehydrogenase activity;kinase activity;NADP binding;nucleotide binding;oxidoreductase activity;oxidoreductase activity, acting on the aldehyde or oxo group of donors;oxidoreductase activity, acting on the aldehyde or oxo group of donors, NAD or NADP as accep…	cell part;cytoplasm;intracellular part	AA_kinase;Aldedh	Ald_DH/histidinol_DH;Ald_DH_C;Ald_DH_N;Aldehyde_DH_dom;Asp/Glu/Uridylate_kinase;G-glutamylP_reductase_CS;Glu/AcGlu_kinase;Glu_5kinase/COase_Synthase;Glutamate_5-kinase_CS;GPR_dom;P5_carboxy_syn	2	2	2	2.8	2.8	2.8	85.033	0	4.4319	5593000	5	0
1087400	582750	1752000	878990	585530	471650	1277200	478000	1692600	2483500	1087400	744310	1447400	800180	569310	577340	1073400	678070	1327700	1422300	NaN	NaN	NaN	NaN	NaN	NaN	NaN	NaN	NaN	NaN				cellular component assembly;cellular component assembly at cellular level;cellular component organization;cellular component organization at cellular level;cellular component organization or biogenesis;cellular component organization or biogenesis at cellular level;cellular macromolecular complex assembly;cellular macromolecular complex subunit organization;cellular process;chromatin organization…	binding;DNA binding;nucleic acid binding	cell part;chromosomal part;intracellular membrane-bounded organelle;intracellular organelle;intracellular organelle part;intracellular part;macromolecular complex;membrane-bounded organelle;nucleosome;nucleus;organelle;organelle part;protein-DNA complex	Linker_histone	Histone_H1/H5_H15;Histone_H5;WHTH_DNA-bd_dom	1	1	1	5.4	5.4	5.4	23.589	0	7.3385	11290000	21	2
0	0	0	0	0	0	0	0	0	0	0	0	0	0	0	0	0	0	0	0	NaN	NaN	NaN	NaN	NaN	NaN	NaN	NaN	NaN	NaN				catabolic process;cellular catabolic process;cellular macromolecule catabolic process;cellular macromolecule metabolic process;cellular metabolic process;cellular process;macromolecule catabolic process;macromolecule metabolic process;metabolic process;modification-dependent macromolecule catabolic process;modification-dependent protein catabolic process;primary metabolic process;protein metaboli…	catalytic activity;endopeptidase activity;hydrolase activity;peptidase activity;peptidase activity, acting on L-amino acid peptides;threonine-type endopeptidase activity;threonine-type peptidase activity	cell part;intracellular membrane-bounded organelle;intracellular organelle;intracellular part;macromolecular complex;membrane-bounded organelle;nucleus;organelle;proteasome core complex, alpha-subunit complex;protein complex	Proteasome;Proteasome_A_N;zf-U11-48K	Ntn_hydrolases_N;Proteasome_asu_N;Proteasome_sua/b;Proteasome_suA-type;TRM13/UPF0224_CHHC_Znf_dom	1	1	1	1.6	1.6	1.6	70.842	0.0043011	2.8078	0	2	0
986990	1252700	3538300	4101200	3000100	2343100	4493700	2608800	2552900	7684800	1167900	2675200	3058400	3292600	3526200	2436500	2785300	2827700	2685000	4455400	NaN	NaN	NaN	NaN	NaN	NaN	NaN	NaN	NaN	NaN					binding;coenzyme binding;cofactor binding;electron carrier activity;flavin adenine dinucleotide binding		ETF;ETF_alpha	DHS-like_NAD/FAD-binding_dom;ETF_a;ETF_a/b_N;ETF_asu_C;ETF_asu_C_CS;Rossmann-like_a/b/a_fold	7	7	7	35.1	35.1	35.1	35.378	0	15.348	32563000	27	0
271460	181650	177060	290270	295610	128370	438570	122450	271490	939620	197220	303100	240670	192210	337360	210760	244620	262260	163200	500530	NaN	NaN	NaN	NaN	NaN	NaN	NaN	NaN	NaN	NaN				cellular macromolecule metabolic process;cellular metabolic process;cellular process;cellular protein metabolic process;macromolecule metabolic process;metabolic process;primary metabolic process;protein folding;protein metabolic process	adenyl nucleotide binding;adenyl ribonucleotide binding;ATP binding;binding;nucleotide binding;purine nucleotide binding;purine ribonucleoside triphosphate binding;purine ribonucleotide binding;ribonucleotide binding	cell part;cytoplasm;intracellular part	Cpn60_TCP1	Chap_CCT_theta;Chaperone_TCP-1;Chaperonin_TCP-1_CS;Cpn60/TCP-1;GroEL-like_apical_dom;GROEL-like_equatorial;TCP-1-like_intermed	3	3	3	11.4	11.4	11.4	59.123	0.0022624	3.1387	3116500	3	0
0	0	0	61059	0	0	0	0	0	192510	0	0	0	55585	0	0	0	0	0	110250	NaN	NaN	NaN	NaN	NaN	NaN	NaN	NaN	NaN	NaN				biosynthetic process;cellular biosynthetic process;cellular macromolecule biosynthetic process;cellular macromolecule metabolic process;cellular metabolic process;cellular process;cellular protein metabolic process;macromolecule biosynthetic process;macromolecule metabolic process;metabolic process;primary metabolic process;protein metabolic process;translation	structural constituent of ribosome;structural molecule activity	cell part;cytoplasmic part;intracellular non-membrane-bounded organelle;intracellular organelle;intracellular part;macromolecular complex;non-membrane-bounded organelle;organelle;ribonucleoprotein complex;ribosome	Ribosomal_S7e	Ribosomal_S7e	1	1	1	12.6	12.6	12.6	24.577	0	4.141	253570	2	0
4504600	3754900	2584000	4281200	5667100	6591400	9024000	3973500	5581100	4568300	4836100	5893000	2830600	4637200	4853200	7408500	6158200	4864900	4034100	3610800	NaN	NaN	NaN	NaN	NaN	NaN	NaN	NaN	NaN	NaN					catalytic activity;cation transmembrane transporter activity;cytochrome-c oxidase activity;heme-copper terminal oxidase activity;hydrogen ion transmembrane transporter activity;inorganic cation transmembrane transporter activity;ion transmembrane transporter activity;monovalent inorganic cation transmembrane transporter activity;oxidoreductase activity;oxidoreductase activity, acting on a heme gr…	cell part;cytoplasmic part;envelope;intracellular organelle part;intracellular part;mitochondrial envelope;mitochondrial part;organelle envelope;organelle part	COX5B	Cyt_c_oxidase_su5b	3	3	3	34.4	34.4	34.4	13.939	0	13.936	50530000	111	15
28912000	19644000	31064000	32042000	32050000	30992000	32231000	20456000	43516000	54253000	27973000	22668000	27580000	28102000	27024000	38827000	28576000	27933000	35250000	35315000	NaN	NaN	NaN	NaN	NaN	NaN	NaN	NaN	NaN	NaN				cellular macromolecule metabolic process;cellular metabolic process;cellular process;cellular protein metabolic process;macromolecule metabolic process;metabolic process;primary metabolic process;protein folding;protein metabolic process	catalytic activity;cis-trans isomerase activity;isomerase activity;peptidyl-prolyl cis-trans isomerase activity		Pro_isomerase	Cyclophilin-like_dom;Cyclophilin-type_PPIase;Cyclophilin-type_PPIase_CS;Cyclophilin-type_PPIase_dom	8	8	8	26.8	26.8	26.8	22.809	0	37.233	325160000	153	15
0	0	0	0	817850	0	0	0	0	0	0	0	0	0	795190	0	0	0	0	0	NaN	NaN	NaN	NaN	NaN	NaN	NaN	NaN	NaN	NaN	+					cell part;membrane	DUF106	DUF106_TM;UCP010045_TM_euk	1	1	1	4.4	4.4	4.4	28.588	1	-2	817850	1	0
129970	252490	472420	399200	383710	154370	370900	280990	448850	461120	306770	236910	269490	257930	469420	369900	392230	338730	251280	202060	NaN	NaN	NaN	NaN	NaN	NaN	NaN	NaN	NaN	NaN									2	2	2	4.1	4.1	4.1	89.273	0	3.3576	3354000	3	0
1336100	1614900	947470	1540700	1127800	1309500	2873500	1465300	2060700	907480	1451700	2125600	772120	1289700	1250300	1660000	1894000	1876200	1713700	879990	NaN	NaN	NaN	NaN	NaN	NaN	NaN	NaN	NaN	NaN					binding;calcium ion binding;cation binding;ion binding;metal ion binding		EF-hand_6;EF-hand_7	EF_Hand_1_Ca_BS;EF_hand_dom;EF-hand-dom_pair	6	6	6	24.1	24.1	24.1	37.771	0	11.759	15183000	35	2
179040000	182590000	137840000	199870000	172260000	258600000	279460000	142710000	193930000	177460000	191530000	232740000	114620000	180050000	171970000	294480000	220020000	203420000	162610000	106340000	NaN	NaN	NaN	NaN	NaN	NaN	NaN	NaN	NaN	NaN					antioxidant activity;binding;catalytic activity;cation binding;ion binding;metal ion binding;oxidoreductase activity;oxidoreductase activity, acting on superoxide radicals as acceptor;superoxide dismutase activity		Sod_Cu	SOD_Cu/Zn_BS;SOD_Cu_Zn_dom	10	10	10	73.7	73.7	73.7	15.633	0	107.97	1923800000	216	24
0	0	0	0	0	0	0	0	0	0	0	0	0	0	0	0	0	0	0	0	NaN	NaN	NaN	NaN	NaN	NaN	NaN	NaN	NaN	NaN	+								1	1	1	1.8	1.8	1.8	64.421	1	-2	0	0	0
993850	526300	1901100	4705800	1827000	3560300	3493400	3144400	1450500	2553200	734830	537440	1059700	4896200	1169400	4981000	3355700	5097800	818810	1000800	NaN	NaN	NaN	NaN	NaN	NaN	NaN	NaN	NaN	NaN					structural constituent of cuticle;structural molecule activity		Chitin_bind_4	Insect_cuticle	2	2	2	21.2	21.2	21.2	15.367	0.006263	2.608	24156000	8	1
17646000	12361000	18032000	14859000	12343000	18109000	30930000	17475000	21759000	14925000	16360000	14712000	13915000	12458000	11562000	25664000	30010000	23801000	14430000	9513100	NaN	NaN	NaN	NaN	NaN	NaN	NaN	NaN	NaN	NaN					structural constituent of cuticle;structural molecule activity		Chitin_bind_4	Insect_cuticle	3	3	3	19.3	19.3	19.3	19.256	0	10.558	178440000	41	6
222700	212260	228760	157580	4061300	0	0	212180	424880	405060	488610	594820	361370	314730	2354400	0	0	660370	731250	135770	NaN	NaN	NaN	NaN	NaN	NaN	NaN	NaN	NaN	NaN					structural constituent of cuticle;structural molecule activity		Chitin_bind_4	Insect_cuticle	2	2	2	15.3	15.3	15.3	20.687	0	4.2531	5924700	12	3
20054000	11785000	58049000	38914000	42163000	20184000	30765000	18957000	37497000	97937000	21499000	17651000	47615000	32054000	45335000	27061000	27309000	29158000	27064000	47527000	NaN	NaN	NaN	NaN	NaN	NaN	NaN	NaN	NaN	NaN						cell part;cytoplasm;cytoskeleton;extrinsic to membrane;intracellular non-membrane-bounded organelle;intracellular organelle;intracellular part;membrane part;non-membrane-bounded organelle;organelle	ERM;FERM_C;FERM_M;FERM_N	Band_41_domain;ERM;ERM_C_dom;Ez/rad/moesin_like;FERM/acyl-CoA-bd_prot_3-hlx;FERM_central;FERM_CS;FERM_domain;FERM_N;FERM_PH-like_C;Moesin_tail;PH_like_dom;Ubiquitin-rel_dom	27	27	27	45.3	45.3	45.3	74.599	0	122.73	376300000	271	8
0	0	0	0	0	0	0	0	0	0	0	0	0	0	0	0	0	0	0	0	NaN	NaN	NaN	NaN	NaN	NaN	NaN	NaN	NaN	NaN	+				binding;molecular transducer activity;odorant binding;olfactory receptor activity;receptor activity;signal transducer activity;signaling receptor activity;transmembrane signaling receptor activity	cell part;membrane	7tm_6	7tm6_olfct_rcpt	1	1	1	2.8	2.8	2.8	33.85	1	-2	0	0	0
1098000	2203100	0	0	0	0	0	0	0	1198600	1210600	2267700	0	0	0	0	0	0	0	1120000	NaN	NaN	NaN	NaN	NaN	NaN	NaN	NaN	NaN	NaN	+						Tropomyosin	Tropomyosin	2	1	1	6	3.2	3.2	32.157	1	-2	4499700	1	1
284310	483610	1670400	669450	1371000	724280	449190	983930	377200	1858900	489000	720760	1077300	715930	1058800	1090900	563490	1083500	498850	946250	NaN	NaN	NaN	NaN	NaN	NaN	NaN	NaN	NaN	NaN	+								1	1	1	21.1	21.1	21.1	13.217	1	-2	8872300	1	0
3599100	1330800	844870	758380	1608700	2906100	2631500	770870	1407200	1226700	3599100	1177600	697990	690400	1006800	1746900	1094400	1093500	525430	351990	NaN	NaN	NaN	NaN	NaN	NaN	NaN	NaN	NaN	NaN									1	1	1	8.9	8.9	8.9	21.216	0	39.296	17084000	50	4
0	0	0	0	0	0	0	0	0	0	0	0	0	0	0	0	0	0	0	0	NaN	NaN	NaN	NaN	NaN	NaN	NaN	NaN	NaN	NaN	+			biological regulation;cell surface receptor linked signaling pathway;cellular process;cellular response to stimulus;enzyme linked receptor protein signaling pathway;negative regulation of biological process;negative regulation of cell communication;negative regulation of cellular process;negative regulation of response to stimulus;negative regulation of signal transduction;negative regulation of …				AKT1S1	1	1	1	3.2	3.2	3.2	45.736	1	-2	0	0	0
2178600	846030	2846200	3403800	2911000	2518100	5779300	1684500	4873500	4311100	1588700	2330100	2041500	3359800	2219200	2323800	4268900	2292000	3229300	4507500	NaN	NaN	NaN	NaN	NaN	NaN	NaN	NaN	NaN	NaN				macromolecule metabolic process;metabolic process;primary metabolic process;protein metabolic process;proteolysis;proteolysis involved in cellular protein catabolic process	catalytic activity;endopeptidase activity;hydrolase activity;peptidase activity;peptidase activity, acting on L-amino acid peptides;threonine-type endopeptidase activity;threonine-type peptidase activity	cell part;intracellular part;macromolecular complex;proteasome core complex;protein complex	Proteasome	Ntn_hydrolases_N;Proteasome_sua/b;Proteasome_suB-type	7	7	7	41.9	41.9	41.9	26.084	0	62.358	31352000	67	4
647450	525780	3004500	1362000	2060800	825870	1849700	828110	2043300	3989000	560350	886830	2263100	1562200	1926900	1205400	1638700	1356000	1488000	1784800	NaN	NaN	NaN	NaN	NaN	NaN	NaN	NaN	NaN	NaN					catalytic activity;transferase activity;transferase activity, transferring acyl groups;transferase activity, transferring acyl groups other than amino-acyl groups		SCP2;Thiolase_C;Thiolase_N	SCP2_sterol-bd_dom;Thiolase_acyl_enz_int_AS;Thiolase_C;Thiolase_CS;Thiolase_N;Thiolase-like;Thiolase-like_subgr	3	3	3	7.8	7.8	7.8	59.023	0	13.016	17137000	46	1
231290	180240	189870	273240	179100	139880	212560	120450	238430	450970	232310	231220	159950	249830	174900	171980	179440	172380	187850	247440	NaN	NaN	NaN	NaN	NaN	NaN	NaN	NaN	NaN	NaN				biological regulation;cell redox homeostasis;cellular homeostasis;cellular process;homeostatic process;regulation of biological process;regulation of biological quality;regulation of cellular process			Thioredoxin	Thioredoxin_domain;Thioredoxin-like_fold	1	1	1	3.3	3.3	3.3	49.356	0.007984	2.3661	2216000	13	2
2865300	1719100	1885600	1846900	1994800	2539800	3173800	1954300	2487600	3527200	3333600	2187700	1462900	1563700	2029200	3252700	2790800	2301800	1939100	1898100	NaN	NaN	NaN	NaN	NaN	NaN	NaN	NaN	NaN	NaN					catalytic activity		HIT	Histidine_triad_CS;Histidine_triad_HIT;HIT-like	2	2	2	24.6	24.6	24.6	13.973	0	4.4329	23994000	25	6
67853	80894	188090	228940	0	88310	136730	98492	333080	479820	104260	148010	109720	164640	0	153700	169290	190330	223290	170530	NaN	NaN	NaN	NaN	NaN	NaN	NaN	NaN	NaN	NaN							AIG2	AIG2-like;Butirosin_synth_BtrG-like	2	2	2	16.3	16.3	16.3	20.078	0	3.444	1702200	10	0
422720	282140	450170	696590	1018500	606750	599220	271730	530870	2215100	418290	368150	393130	578610	1046900	656600	481200	388530	440200	1039600	NaN	NaN	NaN	NaN	NaN	NaN	NaN	NaN	NaN	NaN					catalytic activity		Isochorismatase	Isochorismatase-like	1	1	1	6.9	6.9	6.9	22.439	0	4.5199	7093800	6	0
3531900	3158300	3115500	2691600	2262800	1688800	3252200	1480300	4697000	4021300	3750800	4277700	2015300	2617500	1997800	1669900	2809800	2706200	3408100	2424900	NaN	NaN	NaN	NaN	NaN	NaN	NaN	NaN	NaN	NaN				alcohol catabolic process;alcohol metabolic process;carbohydrate catabolic process;carbohydrate metabolic process;catabolic process;cellular carbohydrate catabolic process;cellular carbohydrate metabolic process;cellular metabolic process;cellular process;generation of precursor metabolites and energy;glucose catabolic process;glucose metabolic process;glycolysis;hexose catabolic process;hexose m…	catalytic activity;oxidoreductase activity;oxidoreductase activity, acting on the aldehyde or oxo group of donors;oxidoreductase activity, acting on the aldehyde or oxo group of donors, disulfide as acceptor;pyruvate dehydrogenase (acetyl-transferring) activity;pyruvate dehydrogenase activity	cell part;intracellular membrane-bounded organelle;intracellular organelle;intracellular part;membrane-bounded organelle;organelle	E1_dh	DH_E1;Pyrv_DH_E1_asu_subgrp-y;THDP-binding	4	4	4	9.5	9.5	9.5	44.573	0	14.468	29900000	24	2
2710800	2802900	9156700	8622100	1232400	1888900	1166000	5657900	692790	14057000	3384700	4273700	6212400	6328100	2472600	3434600	2236000	6399000	1665100	6408700	NaN	NaN	NaN	NaN	NaN	NaN	NaN	NaN	NaN	NaN	+				binding;cation binding;ion binding;metal ion binding;nucleic acid binding;nucleotide binding;RNA binding		RRM_1	Nucleotide-bd_a/b_plait;RRM_dom;Znf_CCCH	1	1	1	2.4	2.4	2.4	46.258	1	-2	47987000	1	1
1356600	1311700	1361100	1865600	0	234370	979460	40327	1846200	3570800	1347000	1497600	732060	1693400	0	284870	963230	385920	1527700	2083500	NaN	NaN	NaN	NaN	NaN	NaN	NaN	NaN	NaN	NaN				acetyl-CoA catabolic process;acetyl-CoA metabolic process;catabolic process;cellular catabolic process;cellular metabolic process;cellular process;coenzyme catabolic process;coenzyme metabolic process;cofactor catabolic process;cofactor metabolic process;metabolic process;tricarboxylic acid cycle	binding;catalytic activity;cation binding;coenzyme binding;cofactor binding;ion binding;isocitrate dehydrogenase (NAD+) activity;isocitrate dehydrogenase activity;magnesium ion binding;metal ion binding;NAD binding;nucleotide binding;oxidoreductase activity;oxidoreductase activity, acting on CH-OH group of donors;oxidoreductase activity, acting on the CH-OH group of donors, NAD or NADP as acceptor	cell part;cytoplasmic part;intracellular membrane-bounded organelle;intracellular organelle;intracellular part;membrane-bounded organelle;mitochondrion;organelle	Iso_dh	IsoCit/isopropylmalate_DH_CS;Isocitrate/isopropylmalate_DH;Isocitrate_DH_NAD;IsoPropMal-DH-like_dom	2	2	2	7.8	7.8	7.8	39.135	0	16.135	12566000	30	3
537160	113440	1112700	235190	372840	531170	762340	583310	1527200	2349000	861930	251300	1091500	226490	708080	227380	443700	1069800	1166400	793140	NaN	NaN	NaN	NaN	NaN	NaN	NaN	NaN	NaN	NaN				cellular macromolecule metabolic process;cellular metabolic process;cellular process;cellular protein metabolic process;macromolecule metabolic process;metabolic process;primary metabolic process;protein folding;protein metabolic process	adenyl nucleotide binding;adenyl ribonucleotide binding;ATP binding;binding;nucleotide binding;purine nucleotide binding;purine ribonucleoside triphosphate binding;purine ribonucleotide binding;ribonucleotide binding	cell part;cytoplasm;intracellular part	Cpn60_TCP1	Chap_CCT_beta;Chaperone_TCP-1;Chaperonin_TCP-1_CS;Cpn60/TCP-1;GroEL-like_apical_dom;GROEL-like_equatorial;TCP-1-like_intermed	2	2	2	6.4	6.4	6.4	57.902	0	3.7813	8124400	5	0
1202400	1191700	2143500	2061400	4071300	3017100	4072100	3082900	4749000	5022100	1818700	2302500	2678700	2838700	3608200	3597500	3161700	3309200	2981000	2124800	NaN	NaN	NaN	NaN	NaN	NaN	NaN	NaN	NaN	NaN					binding;calcium ion binding;cation binding;ion binding;metal ion binding		Armet	Armet_prot;EF_hand_dom;Saposin-like	2	2	2	10.3	10.3	10.3	20.068	0	5.1948	30613000	20	2
17496000	15179000	14824000	12787000	14587000	15254000	21285000	11691000	19321000	17990000	17496000	19387000	12247000	11641000	14183000	18672000	17889000	16585000	15157000	10303000	NaN	NaN	NaN	NaN	NaN	NaN	NaN	NaN	NaN	NaN				biological regulation;cell redox homeostasis;cellular homeostasis;cellular process;glycerol ether metabolic process;homeostatic process;metabolic process;organic ether metabolic process;regulation of biological process;regulation of biological quality;regulation of cellular process;small molecule metabolic process	catalytic activity;disulfide oxidoreductase activity;oxidoreductase activity;oxidoreductase activity, acting on a sulfur group of donors;protein disulfide oxidoreductase activity		Thioredoxin	Thioredoxin;Thioredoxin_CS;Thioredoxin_domain;Thioredoxin-like_fold	1	1	1	11.4	11.4	11.4	12.017	0	7.6452	160410000	20	2
169460	657880	661180	444240	901680	0	1117100	199590	1333900	2288700	324000	403730	951720	681670	722090	0	950100	402760	826200	1154000	NaN	NaN	NaN	NaN	NaN	NaN	NaN	NaN	NaN	NaN					binding;nucleic acid binding;RNA binding		KH_1	KH_dom;KH_dom_type_1	3	3	3	10.9	10.9	10.9	54.273	0	8.3121	7773800	23	0
2156000	2125200	2611300	2661700	2105400	3083300	3292000	1984600	3308900	4197000	2461800	2937000	1831000	2031500	2592400	4103700	2427600	2645100	2612900	2210600	NaN	NaN	NaN	NaN	NaN	NaN	NaN	NaN	NaN	NaN				response to chemical stimulus;response to oxidative stress;response to stimulus;response to stress	antioxidant activity;catalytic activity;glutathione peroxidase activity;oxidoreductase activity;oxidoreductase activity, acting on peroxide as acceptor;peroxidase activity		GSHPx	Glutathione_peroxidase;GPX_AS;Thioredoxin-like_fold	3	3	3	25.4	25.4	25.4	23.133	0	7.5579	27526000	38	2
0	0	1321600	1029400	1544100	2208500	1503400	710180	788560	1603300	0	0	1225200	1135100	1436700	1928000	1318100	1176900	922220	899220	NaN	NaN	NaN	NaN	NaN	NaN	NaN	NaN	NaN	NaN	+						MADF_DNA_bdg	MADF-dom	1	1	1	5.7	5.7	5.7	28.713	1	-2	10709000	1	0
0	0	183640	193260	0	201360	199630	0	213260	255580	0	0	163630	182860	0	235470	165050	0	164570	143990	NaN	NaN	NaN	NaN	NaN	NaN	NaN	NaN	NaN	NaN					binding;nucleic acid binding;nucleotide binding			Nucleotide-bd_a/b_plait;RRM_dom	1	1	1	4.7	4.7	4.7	44.379	0.0098232	2.2358	1246700	6	0
98027000	77157000	105000000	117100000	95018000	92677000	163080000	72150000	107130000	145570000	90090000	75940000	80306000	120490000	96357000	104560000	137690000	93224000	94309000	109610000	NaN	NaN	NaN	NaN	NaN	NaN	NaN	NaN	NaN	NaN							GST_C;GST_N	Glutathione_S-Trfase_N;Glutathione-S-Trfase_C-like;GST_C;Thioredoxin-like_fold	11	11	11	28	28	28	35.794	0	74.706	1072900000	422	45
404370	280120	127710	0	0	0	355450	225750	553600	0	334870	314990	171060	0	0	0	287830	298010	514150	0	NaN	NaN	NaN	NaN	NaN	NaN	NaN	NaN	NaN	NaN					binding;nucleic acid binding;nucleotide binding		RRM_1	Nucleotide-bd_a/b_plait;RRM_dom	1	1	1	5.9	5.9	5.9	30.23	0	3.3757	1947000	3	0
130300	0	209980	0	0	138980	183580	86582	118710	169650	130300	0	173470	0	0	170120	154290	122820	93118	97159	NaN	NaN	NaN	NaN	NaN	NaN	NaN	NaN	NaN	NaN				cellular component organization;cellular component organization at cellular level;cellular component organization or biogenesis;cellular component organization or biogenesis at cellular level;cellular macromolecule metabolic process;cellular metabolic process;cellular process;cellular protein metabolic process;chromatin modification;chromatin organization;chromosome organization;covalent chromati…	binding;catalytic activity;cis-trans isomerase activity;drug binding;FK506 binding;isomerase activity;macrolide binding;peptidyl-prolyl cis-trans isomerase activity	cell part;intracellular non-membrane-bounded organelle;intracellular organelle;intracellular organelle part;intracellular part;non-membrane-bounded organelle;nuclear part;nucleolus;organelle;organelle part	FKBP_C	FK506_BP;Nucleoplasmin_core_dom;PPIase_FKBP;PPIase_FKBP_dom	1	1	1	3.1	3.1	3.1	40.374	0.0042918	2.778	1037800	17	1
0	0	0	0	0	0	0	0	0	0	0	0	0	0	0	0	0	0	0	0	NaN	NaN	NaN	NaN	NaN	NaN	NaN	NaN	NaN	NaN	+						hEGF;RHS_repeat;Tox-GHH	6-blade_b-propeller_TolB-like;EGF-like_CS;EG-like_dom;Tox-GHH_dom;YD	1	1	1	0.4	0.4	0.4	391.91	1	-2	0	0	0
6360700	6503600	9380800	9332900	5834400	5170800	6683400	5163000	13281000	14033000	7900300	8073000	6551000	7331400	6728300	6620100	6169600	6765500	10357000	7815800	NaN	NaN	NaN	NaN	NaN	NaN	NaN	NaN	NaN	NaN					transporter activity	cell part;intracellular	CRAL_TRIO	CRAL/TRIO_N_dom;CRAL-bd_toc_tran;CRAL-TRIO_dom	9	8	8	34.9	29.6	29.6	35.365	0	39.54	81744000	87	9
144200000	120940000	284020000	184640000	229580000	148590000	177400000	108040000	179310000	342460000	163430000	148850000	231540000	161780000	195650000	193370000	160740000	150160000	129360000	196690000	NaN	NaN	NaN	NaN	NaN	NaN	NaN	NaN	NaN	NaN					transporter activity	cell part;intracellular	CRAL_TRIO	CRAL-bd_toc_tran;CRAL-TRIO_dom	20	20	19	59.5	59.5	53.8	32.377	0	188.44	1919200000	580	53
1604000	1252300	1087300	1696800	1232000	1328900	2266000	1093600	2341700	381920	1694500	1770800	1011400	1673400	1066600	1691500	1585000	1309500	1868100	311660	NaN	NaN	NaN	NaN	NaN	NaN	NaN	NaN	NaN	NaN				catabolic process;macromolecule catabolic process;macromolecule metabolic process;metabolic process;primary metabolic process;protein catabolic process;protein metabolic process	adenyl nucleotide binding;adenyl ribonucleotide binding;ATP binding;binding;catalytic activity;hydrolase activity;nucleotide binding;purine nucleotide binding;purine ribonucleoside triphosphate binding;purine ribonucleotide binding;ribonucleotide binding	cell part;cytoplasm;intracellular part	AAA	26S_Psome_P45;AAA+_ATPase;ATPase_AAA_core;ATPase_AAA_CS;P-loop_NTPase	4	4	4	14	14	14	47.627	0	13.745	14284000	49	6
3570400	3307900	2295000	2811700	2018800	2922900	4440100	2166000	3997600	2300600	3619900	4064000	1879400	2327500	2043600	4302900	3172500	3458200	2833000	1348600	NaN	NaN	NaN	NaN	NaN	NaN	NaN	NaN	NaN	NaN							Ocnus	Janus	4	4	4	42.1	42.1	42.1	17.213	0	15.754	29831000	35	6
24668000	28504000	36707000	29823000	20786000	17973000	29592000	14992000	42277000	50982000	26102000	30460000	25790000	26266000	26482000	27611000	28152000	19993000	29258000	28723000	NaN	NaN	NaN	NaN	NaN	NaN	NaN	NaN	NaN	NaN					binding;calcium ion binding;cation binding;ion binding;metal ion binding		EF-hand_7;EFhand_Ca_insen;SH3_1;Spectrin	EF_Hand_1_Ca_BS;EF_hand_dom;EF-hand_Ca_insen;EF-hand-dom_pair;SH3_domain;Spectrin/alpha-actinin;Spectrin_alpha_SH3;Spectrin_repeat	45	45	45	23.3	23.3	23.3	280.14	0	191.41	296300000	268	16
0	0	283260	0	0	0	0	0	0	535810	0	0	0	0	0	0	0	0	0	306860	NaN	NaN	NaN	NaN	NaN	NaN	NaN	NaN	NaN	NaN				biosynthetic process;cellular biosynthetic process;cellular metabolic process;cellular nitrogen compound biosynthetic process;cellular nitrogen compound metabolic process;cellular process;cofactor biosynthetic process;cofactor metabolic process;heterocycle biosynthetic process;heterocycle metabolic process;metabolic process;nitrogen compound metabolic process;porphyrin-containing compound biosynt…	binding;carbon-oxygen lyase activity;catalytic activity;cation binding;hydro-lyase activity;ion binding;lyase activity;metal ion binding;porphobilinogen synthase activity		ALAD	ALAD;ALAD_AS;Aldolase_TIM	1	1	1	3	3	3	37.022	0.0079365	2.2901	819070	0	0
59592000	40527000	72422000	65424000	60543000	54312000	108710000	51316000	95699000	118660000	61643000	54581000	56587000	64180000	67103000	68298000	87571000	70372000	69558000	63393000	NaN	NaN	NaN	NaN	NaN	NaN	NaN	NaN	NaN	NaN					adenyl nucleotide binding;adenyl ribonucleotide binding;ATP binding;binding;nucleotide binding;purine nucleotide binding;purine ribonucleoside triphosphate binding;purine ribonucleotide binding;ribonucleotide binding		HSP70	Heat_shock_70_CS;Hsp_70_fam;HSP70_C;HSP70_peptide-bd	28	28	26	46.6	46.6	44.9	72.477	0	209.68	727210000	407	40
526490	303460	215620	227370	0	121690	179110	270540	273290	150490	427360	294600	164440	236090	0	293530	144940	437730	188950	95397	NaN	NaN	NaN	NaN	NaN	NaN	NaN	NaN	NaN	NaN				cell cycle phase;cell cycle process;cellular component organization;cellular component organization at cellular level;cellular component organization or biogenesis;cellular component organization or biogenesis at cellular level;cellular process;microtubule-based process;mitosis;nuclear division;organelle fission;organelle organization		cell part;cytoskeletal part;dynactin complex;intracellular organelle part;intracellular part;macromolecular complex;microtubule associated complex;organelle part;protein complex		Dynamitin	2	2	2	6.9	6.9	6.9	46.065	0	5.966	2268100	4	1
991370	1028800	818230	907000	983350	1106100	1029200	648380	1205200	1204700	992750	1315800	676920	825730	957440	1355800	866190	908850	946700	690910	NaN	NaN	NaN	NaN	NaN	NaN	NaN	NaN	NaN	NaN				establishment of localization;transport		cell part;intracellular	NTF2	NTF2;Nuclear_transport_factor_2_euk	1	1	1	8.5	8.5	8.5	14.865	0.0060976	2.4716	9922300	14	2
2344200	3150800	2262500	3925900	2216700	2040300	2516800	3075000	3058200	4863800	2521700	3608500	1997200	3054200	2318600	2560400	2275500	4692400	2580700	2517100	NaN	NaN	NaN	NaN	NaN	NaN	NaN	NaN	NaN	NaN						cell part;intracellular membrane-bounded organelle;intracellular organelle;intracellular part;membrane-bounded organelle;nucleus;organelle	Rad60-SLD	Rad60/SUMO_like;Ubiquitin-like;Ubiquitin-rel_dom	2	2	2	21.4	21.4	21.4	11.199	0.0043668	2.8919	29454000	13	2
799420	896970	688470	809020	1592200	1003300	2178300	706880	1023400	1114300	854720	1086400	681180	809250	1327900	1356400	1485000	1107500	857130	735500	NaN	NaN	NaN	NaN	NaN	NaN	NaN	NaN	NaN	NaN				cellular component organization;cellular component organization at cellular level;cellular component organization or biogenesis;cellular component organization or biogenesis at cellular level;cellular process;cytoskeleton organization;microtubule cytoskeleton organization;microtubule-based process;organelle organization		cell part;cytoskeletal part;intracellular organelle part;intracellular part;macromolecular complex;microtubule;organelle part;protein complex		Beta-lactamas-like;MAP1	1	1	1	0.7	0.7	0.7	737.36	0	3.2801	10812000	4	0
69197000	50684000	50646000	55487000	50144000	39825000	53602000	35276000	59747000	85290000	61623000	62279000	40242000	52538000	50447000	47015000	43145000	55411000	52115000	49502000	NaN	NaN	NaN	NaN	NaN	NaN	NaN	NaN	NaN	NaN					catalytic activity;oxidoreductase activity;oxidoreductase activity, acting on the aldehyde or oxo group of donors;oxidoreductase activity, acting on the aldehyde or oxo group of donors, NAD or NADP as acceptor		Aldedh	Ald_DH/histidinol_DH;Ald_DH_C;Ald_DH_CS_CYS;Ald_DH_CS_GLU;Ald_DH_N;Aldehyde_DH_dom	23	23	23	61.2	61.2	61.2	55.685	0	279.71	549900000	583	64
0	0	426590	0	347350	0	0	0	0	0	0	0	352420	0	337730	0	0	0	0	0	NaN	NaN	NaN	NaN	NaN	NaN	NaN	NaN	NaN	NaN				ATP biosynthetic process;ATP metabolic process;ATP synthesis coupled proton transport;biosynthetic process;cation transport;cellular biosynthetic process;cellular metabolic process;cellular nitrogen compound biosynthetic process;cellular nitrogen compound metabolic process;cellular process;energy coupled proton transport, down electrochemical gradient;establishment of localization;heterocycle bio…	active transmembrane transporter activity;ATPase activity;ATPase activity, coupled;ATPase activity, coupled to movement of substances;ATPase activity, coupled to transmembrane movement of ions;ATPase activity, coupled to transmembrane movement of substances;catalytic activity;cation transmembrane transporter activity;cation-transporting ATPase activity;hydrogen ion transmembrane transporter activ…	cell part;intracellular part;macromolecular complex;membrane part;protein complex;proton-transporting ATP synthase complex, catalytic core F(1);proton-transporting two-sector ATPase complex, catalytic domain	ATP-synt	ATPase_F1_gsu_CS;ATPase_F1_gsu_dom;ATPase_F1-cplx_gsu	1	1	1	5.1	5.1	5.1	32.827	0	5.5614	773940	4	0
34197000	31335000	59961000	55293000	51953000	53873000	67420000	43406000	60065000	106450000	37041000	41450000	53438000	53546000	52535000	59803000	47328000	65295000	46225000	59697000	NaN	NaN	NaN	NaN	NaN	NaN	NaN	NaN	NaN	NaN					anion channel activity;anion transmembrane transporter activity;channel activity;gated channel activity;ion channel activity;ion transmembrane transporter activity;passive transmembrane transporter activity;substrate-specific channel activity;substrate-specific transmembrane transporter activity;substrate-specific transporter activity;transmembrane transporter activity;transporter activity;voltag…	cell part;cytoplasmic part;intracellular organelle part;intracellular part;membrane;mitochondrial membrane;mitochondrial outer membrane;mitochondrial part;organelle membrane;organelle outer membrane;organelle part;outer membrane	Porin_3	Porin_dom;Porin_Euk;Porin_Euk/Tom40	11	11	11	42	42	42	30.482	0	291.18	563950000	222	20
107590	73089	1257700	0	346110	0	0	0	150920	1765200	211630	190270	632850	0	842310	0	0	0	227380	601400	NaN	NaN	NaN	NaN	NaN	NaN	NaN	NaN	NaN	NaN					binding;catalytic activity;cation binding;ion binding;metal ion binding;oxidoreductase activity;transition metal ion binding;zinc ion binding		ADH_zinc_N	ADH_C;ADH_SF_Zn-type;GroES-like;NAD(P)-bd_dom	2	2	2	8.3	8.3	8.3	37.639	0	6.1622	3700600	8	0
20239000	19376000	25051000	22135000	24816000	25778000	45240000	20886000	33052000	31613000	22218000	26884000	21424000	22050000	22757000	30284000	30807000	27710000	28338000	20728000	NaN	NaN	NaN	NaN	NaN	NaN	NaN	NaN	NaN	NaN					structural molecule activity	cell part;cytoskeletal part;intermediate filament;intracellular organelle part;intracellular part;lamin filament;macromolecular complex;membrane;nuclear inner membrane;nuclear membrane;nuclear part;organelle inner membrane;organelle membrane;organelle part;protein complex	Filament;LTD	IF;Intermediate_filament_CS;Lamin;Lamin_tail_dom	25	25	25	42.6	42.6	42.6	75.096	0	159.76	268190000	168	15
282520	295680	820470	256730	0	284690	841570	156240	975880	1116400	383600	286040	710110	364030	0	249720	537070	439800	597600	686070	NaN	NaN	NaN	NaN	NaN	NaN	NaN	NaN	NaN	NaN					binding;catalytic activity;cofactor binding;pyridoxal phosphate binding;vitamin B6 binding;vitamin binding		Cys_Met_Meta_PP	Cys/Met-Metab_PyrdxlP-dep_enz;PyrdxlP-dep_Trfase;PyrdxlP-dep_Trfase_major_sub1;PyrdxlP-dep_Trfase_major_sub2	3	3	3	11.8	11.8	11.8	41.998	0	9.4406	5030200	8	0
3324200	4082700	3110700	1959000	4568000	3317700	3898000	2503600	4296100	4616500	3466900	4342100	3048200	2539300	4007300	3831900	3441700	3583400	3490700	2484600	NaN	NaN	NaN	NaN	NaN	NaN	NaN	NaN	NaN	NaN	+						FLYWCH	Znf_FLYWCH	1	1	1	5.9	5.9	5.9	21.447	1	-2	35676000	4	0
21269000	23168000	19206000	15592000	19472000	19969000	21800000	16429000	24916000	23578000	18418000	27506000	14228000	14580000	20768000	29097000	20121000	22770000	18496000	12990000	NaN	NaN	NaN	NaN	NaN	NaN	NaN	NaN	NaN	NaN					binding;calcium ion binding;cation binding;ion binding;metal ion binding		EF-hand_7	EF_Hand_1_Ca_BS;EF_hand_dom;EF-hand-dom_pair	8	8	8	43.6	43.6	43.6	16.81	0	75.101	205400000	117	12
3125200	2641800	2760800	4057600	2080800	3629400	3698900	2190100	5222600	10988000	3446200	2989000	2679200	4094700	2094900	4628200	4208500	3533000	3931200	3940500	NaN	NaN	NaN	NaN	NaN	NaN	NaN	NaN	NaN	NaN				acetyl-CoA metabolic process;cellular metabolic process;cellular process;coenzyme metabolic process;cofactor metabolic process;metabolic process	catalytic activity		AcetylCoA_hyd_C;AcetylCoA_hydro	AcetylCoA_hyd_C;ActCoA_hydro	6	6	6	16.3	16.3	16.3	49.597	0	32.234	40395000	65	6
520430	476400	364590	322180	324710	189940	212120	363440	628640	476740	530560	620320	307070	299000	281670	215520	170830	525590	502720	278350	NaN	NaN	NaN	NaN	NaN	NaN	NaN	NaN	NaN	NaN				biological regulation;cell redox homeostasis;cellular homeostasis;cellular process;homeostatic process;regulation of biological process;regulation of biological quality;regulation of cellular process	catalytic activity;disulfide oxidoreductase activity;electron carrier activity;oxidoreductase activity;oxidoreductase activity, acting on a sulfur group of donors;protein disulfide oxidoreductase activity		Glutaredoxin;Thioredoxin	Glutaredoxin;Monothiol_GRX-rel;Thioredoxin_domain;Thioredoxin-like_fold	1	1	1	5.8	5.8	5.8	25.352	0.0060606	2.4254	3879200	13	2
3387100	2524600	3321200	2645200	3500400	2236700	3532200	1485300	3665300	5069300	2958000	2830800	3164400	2382200	2532100	2630100	3727400	2662400	3024200	2847600	NaN	NaN	NaN	NaN	NaN	NaN	NaN	NaN	NaN	NaN					aminopeptidase activity;binding;catalytic activity;cation binding;exopeptidase activity;hydrolase activity;ion binding;manganese ion binding;metal ion binding;metalloexopeptidase activity;metallopeptidase activity;peptidase activity;peptidase activity, acting on L-amino acid peptides;transition metal ion binding	cell part;cytoplasm;intracellular part	Peptidase_M17;Peptidase_M17_N	Leucine_aapep/pepB;Peptidase_M17_C;Peptidase_M17_N	5	5	5	12.9	12.9	12.9	49.342	0	18.636	31368000	35	6
32862000	30546000	37894000	36244000	30304000	25138000	39847000	19728000	65008000	62407000	33867000	37255000	30381000	35346000	31265000	29067000	27927000	29038000	45359000	43861000	NaN	NaN	NaN	NaN	NaN	NaN	NaN	NaN	NaN	NaN				ATP hydrolysis coupled proton transport;ATP metabolic process;cation transport;cellular metabolic process;cellular nitrogen compound metabolic process;cellular process;energy coupled proton transport, against electrochemical gradient;establishment of localization;heterocycle metabolic process;hydrogen transport;ion transmembrane transport;ion transport;metabolic process;monovalent inorganic catio…	adenyl nucleotide binding;adenyl ribonucleotide binding;ATP binding;binding;catalytic activity;hydrolase activity;hydrolase activity, acting on acid anhydrides;hydrolase activity, acting on acid anhydrides, catalyzing transmembrane movement of substances;nucleotide binding;purine nucleotide binding;purine ribonucleoside triphosphate binding;purine ribonucleotide binding;ribonucleotide binding;tra…	cell part;macromolecular complex;membrane part;protein complex;proton-transporting two-sector ATPase complex, catalytic domain;proton-transporting V-type ATPase, V1 domain	ATP-synt_ab;ATP-synt_ab_C;ATP-synt_ab_N	ATPase_a/bsu_AS;ATPase_F1/V1/A1_a/bsu_nucl-bd;ATPase_F1/V1/A1-cplx_a/bsu_C;ATPase_F1_a/bsu_N;ATPase_V1-cplx_bsu;P-loop_NTPase;V-ATPase_su_B/beta	19	19	19	46.7	46.7	46.7	55.143	0	188.32	379980000	449	39
220510	660520	1764900	1215600	428310	874140	1253600	1120300	1093100	1481700	205730	850250	1469500	1115300	362030	1078400	1061900	1601700	864230	855220	NaN	NaN	NaN	NaN	NaN	NaN	NaN	NaN	NaN	NaN					lipid transporter activity;substrate-specific transporter activity;transporter activity		DUF1943;Vitellogenin_N;VWD	Lipid_transp_b-sht_shell;Lipid_transpt_N;Vitellinogen_b-sht_N;Vitellinogen_open_b-sht;Vitellinogen_open_b-sht_sub2;Vitellinogen_superhlx;VWF_type-D	43	2	2	31.8	3.2	3.2	200.95	0	9.6696	10113000	18	0
4186900	3201600	4242900	4271400	6102000	4272000	8375300	4339200	6878000	5113300	3265700	2819400	2241900	5355300	6691000	8819800	7098000	5217700	3556300	3285300	NaN	NaN	NaN	NaN	NaN	NaN	NaN	NaN	NaN	NaN				biosynthetic process;cellular biosynthetic process;cellular macromolecule biosynthetic process;cellular macromolecule metabolic process;cellular metabolic process;cellular process;cellular protein metabolic process;macromolecule biosynthetic process;macromolecule metabolic process;metabolic process;primary metabolic process;protein metabolic process;translation	structural constituent of ribosome;structural molecule activity	cell part;cytoplasmic part;intracellular non-membrane-bounded organelle;intracellular organelle;intracellular part;macromolecular complex;non-membrane-bounded organelle;organelle;ribonucleoprotein complex;ribosome	Ribosomal_S28e	NA-bd_OB-fold;Ribosomal_S28e;Ribosomal_S28e_CS	3	3	3	56.9	56.9	56.9	7.3855	0	3.5157	50983000	26	0
0	657510	1684600	1633300	1587900	1544400	0	1195100	0	3089100	0	839790	1391700	1486900	1543900	1890400	0	1695300	0	1769100	NaN	NaN	NaN	NaN	NaN	NaN	NaN	NaN	NaN	NaN				ATP biosynthetic process;ATP metabolic process;ATP synthesis coupled proton transport;biosynthetic process;cation transport;cellular biosynthetic process;cellular metabolic process;cellular nitrogen compound biosynthetic process;cellular nitrogen compound metabolic process;cellular process;energy coupled proton transport, down electrochemical gradient;establishment of localization;heterocycle bio…	active transmembrane transporter activity;ATPase activity;ATPase activity, coupled;ATPase activity, coupled to movement of substances;ATPase activity, coupled to transmembrane movement of ions;ATPase activity, coupled to transmembrane movement of substances;catalytic activity;cation transmembrane transporter activity;cation-transporting ATPase activity;hydrogen ion transmembrane transporter activ…	cell part;cytoplasmic part;intracellular organelle part;intracellular part;macromolecular complex;membrane part;mitochondrial membrane part;mitochondrial part;mitochondrial proton-transporting ATP synthase complex, catalytic core F(1);organelle part;protein complex;proton-transporting ATP synthase complex, catalytic core F(1);proton-transporting two-sector ATPase complex, catalytic domain	ATP-synt_Eps	ATPase_F1-cplx_esu_mt	1	1	1	25.9	25.9	25.9	6.7807	0	5.5833	11392000	14	0
3176300	3453800	3982900	4388500	2624900	2575500	3889300	1818600	3198200	6744000	2665600	3846300	2958200	3931100	3785100	3058000	3563100	2529800	3126400	3334100	NaN	NaN	NaN	NaN	NaN	NaN	NaN	NaN	NaN	NaN					catalytic activity;dipeptidase activity;exopeptidase activity;hydrolase activity;metallopeptidase activity;peptidase activity;peptidase activity, acting on L-amino acid peptides;tripeptidase activity		M20_dimer;Peptidase_M20	ArgE/DapE_CS;GSH_degradosome_DUG1;Peptidase_M20;Peptidase_M20_dimer	7	7	7	21.2	21.2	21.2	54.252	0	14.879	35852000	56	5
0	520290	0	0	0	0	0	0	645400	0	0	664530	0	0	0	0	0	0	506280	0	NaN	NaN	NaN	NaN	NaN	NaN	NaN	NaN	NaN	NaN				catabolic process;cellular catabolic process;cellular macromolecule catabolic process;cellular macromolecule metabolic process;cellular metabolic process;cellular process;macromolecule catabolic process;macromolecule metabolic process;metabolic process;modification-dependent macromolecule catabolic process;modification-dependent protein catabolic process;primary metabolic process;protein metaboli…	catalytic activity;cysteine-type peptidase activity;hydrolase activity;peptidase activity;peptidase activity, acting on L-amino acid peptides;small conjugating protein-specific protease activity;ubiquitin-specific protease activity	cell part;intracellular	Peptidase_C12	Peptidase_C12_UCH	1	1	1	8.5	8.5	8.5	26.18	0.0097087	2.1596	1165700	1	0
580180	0	409490	316040	374020	480810	0	229320	550640	506170	526600	0	367540	281610	385690	531660	0	358060	422790	331580	NaN	NaN	NaN	NaN	NaN	NaN	NaN	NaN	NaN	NaN	+				binding;lipid binding;transporter activity		Lipocalin	Calycin;Calycin-like;Fatty_acid-bd;Lipocln_cytosolic_FA-bd_dom	10	1	1	58.6	9	9	15.222	1	-2	3446700	2	0
3004200	2534700	2390400	2800700	2145200	2530400	4185900	2083200	4210400	3960600	2933300	3045000	2378300	2506400	2444200	2978500	3174300	2909300	3075600	2548800	NaN	NaN	NaN	NaN	NaN	NaN	NaN	NaN	NaN	NaN	+				catalytic activity;transferase activity;transferase activity, transferring glycosyl groups;transferase activity, transferring hexosyl groups			Chitin_synth;Nucleotide-diphossugar_trans	1	1	1	0.6	0.6	0.6	202.96	1	-2	29846000	1	0
0	0	350880	0	0	0	0	0	0	667720	0	0	289880	0	0	0	0	0	0	382400	NaN	NaN	NaN	NaN	NaN	NaN	NaN	NaN	NaN	NaN									1	1	1	8.4	8.4	8.4	32.042	0.00625	2.5989	1018600	2	0
0	228760	2422600	381820	606050	0	465260	363590	289900	2623600	0	255880	1756700	348700	721790	0	458240	652190	302500	1371200	NaN	NaN	NaN	NaN	NaN	NaN	NaN	NaN	NaN	NaN					binding;catalytic activity;cation binding;heme binding;ion binding;iron ion binding;metal ion binding;monooxygenase activity;oxidoreductase activity;oxidoreductase activity, acting on paired donors, with incorporation or reduction of molecular oxygen;tetrapyrrole binding;transition metal ion binding		p450	Cyt_P450;Cyt_P450_CS;Cyt_P450_E_grp-II;Cyt_P450_E_grp-IV	4	4	4	9.8	9.8	9.8	57.176	0	12.803	7381600	26	0
1195200	721750	2164000	1571000	1391000	557280	1779400	857410	2477000	4079200	1053700	1345800	1779300	1296700	1344400	1057200	1456600	1216100	1691800	2119100	NaN	NaN	NaN	NaN	NaN	NaN	NaN	NaN	NaN	NaN						cell part;cytoskeleton;intracellular non-membrane-bounded organelle;intracellular organelle;intracellular part;non-membrane-bounded organelle;organelle	Aldolase_II	Aldolase_II/adducin_N;Hts	5	5	5	7	7	7	150.94	0	44.995	16793000	42	3
3425100	2301400	8344000	5733800	5854900	5223000	9252300	3769400	8411800	12270000	3906100	2974400	5619400	5084200	6802500	7410500	6871400	5643100	5626600	7374400	NaN	NaN	NaN	NaN	NaN	NaN	NaN	NaN	NaN	NaN							PBP	PtdEtn-bd_prot_PEBP	6	6	6	32.1	32.1	32.1	23.645	0	26.926	64585000	68	2
1387100	1260800	2575500	0	3844400	1427300	1388200	900740	1853200	0	990470	1888100	1752200	0	3290000	1966700	1145400	1681800	1793900	0	NaN	NaN	NaN	NaN	NaN	NaN	NaN	NaN	NaN	NaN	+						Cyclin_N	Cyclin_N;Cyclin-like	2	2	2	3.4	3.4	3.4	68.752	1	-2	14637000	2	0
767600	630330	0	873250	1312800	0	1037500	0	1296400	1249300	765610	826310	0	792900	1273100	0	880800	0	996100	713630	NaN	NaN	NaN	NaN	NaN	NaN	NaN	NaN	NaN	NaN					catalytic activity;oxidoreductase activity		Amino_oxidase	Amino_oxidase	1	1	1	3.2	3.2	3.2	57.179	0	5.4035	7167200	9	2
286380	312600	1681300	573240	1097600	750050	939060	705860	962660	2003200	268990	361420	1399100	525650	1074900	924820	795000	1008600	760650	1155600	NaN	NaN	NaN	NaN	NaN	NaN	NaN	NaN	NaN	NaN				ATP hydrolysis coupled proton transport;cation transport;cellular process;energy coupled proton transport, against electrochemical gradient;establishment of localization;hydrogen transport;ion transmembrane transport;ion transport;monovalent inorganic cation transport;proton transport;transmembrane transport;transport	active transmembrane transporter activity;ATPase activity;ATPase activity, coupled;ATPase activity, coupled to movement of substances;ATPase activity, coupled to transmembrane movement of ions;ATPase activity, coupled to transmembrane movement of substances;catalytic activity;cation transmembrane transporter activity;cation-transporting ATPase activity;hydrogen ion transmembrane transporter activ…	cell part;macromolecular complex;membrane part;protein complex;proton-transporting two-sector ATPase complex, catalytic domain;proton-transporting V-type ATPase, V1 domain	Lamp	ATPase_V1-cplx_s1su;Lysosome-assoc_membr_glycop	1	1	1	3.1	3.1	3.1	44.924	0	5.1711	9311900	23	0
0	0	0	352340	0	0	2155800	0	0	0	0	0	0	320760	0	0	1811900	0	0	0	NaN	NaN	NaN	NaN	NaN	NaN	NaN	NaN	NaN	NaN				cellular component movement;cellular process;microtubule-based movement;microtubule-based process	adenyl nucleotide binding;adenyl ribonucleotide binding;ATP binding;ATPase activity;binding;catalytic activity;hydrolase activity;hydrolase activity, acting on acid anhydrides;hydrolase activity, acting on acid anhydrides, in phosphorus-containing anhydrides;microtubule motor activity;motor activity;nucleoside-triphosphatase activity;nucleotide binding;purine nucleotide binding;purine ribonucleos…	cell part;cytoskeletal part;dynein complex;intracellular organelle part;intracellular part;macromolecular complex;microtubule associated complex;organelle part;protein complex	AAA_5;AAA_8;DHC_N1;DHC_N2;Dynein_heavy;MT	AAA+_ATPase;ATPase_dyneun-rel_AAA;DHC_fam;Dynein_HC_stalk;Dynein_heavy_chain_D4_dom;Dynein_heavy_dom;Dynein_heavy_dom-1;Dynein_heavy_dom-2;P-loop_NTPase	1	1	1	0.2	0.2	0.2	509.38	0.0096712	2.1547	2508200	2	0
0	112260	0	285300	0	127200	182760	120560	181630	0	0	143380	0	259720	0	155710	153610	171020	142480	0	NaN	NaN	NaN	NaN	NaN	NaN	NaN	NaN	NaN	NaN				carbohydrate metabolic process;metabolic process;primary metabolic process	catalytic activity;hydrolase activity;hydrolase activity, acting on glycosyl bonds	cell part;membrane	Glyco_hydro_79n	Glyco_hydro_79;Glyco_hydro_catalytic_dom;Glycoside_hydrolase_SF	1	1	1	2.7	2.7	2.7	60.149	0	5.5576	1009700	17	0
0	0	0	0	0	0	0	0	0	0	0	0	0	0	0	0	0	0	0	0	NaN	NaN	NaN	NaN	NaN	NaN	NaN	NaN	NaN	NaN	+								1	1	1	7.2	7.2	7.2	20.253	1	-2	0	0	0
3460000	2400000	8081600	5318600	5395100	2964100	5024100	3728500	5240900	17233000	3810900	3138600	6071900	4698300	5370900	3715000	4323400	5415300	4112400	9753600	NaN	NaN	NaN	NaN	NaN	NaN	NaN	NaN	NaN	NaN					binding;DNA binding;nucleic acid binding		DEK_C;SWIB	DEK_C;Homeodomain-like;SWIB_domain;SWIB_MDM2_domain	2	2	2	11.1	11.1	11.1	29.223	0	6.6887	58846000	24	2
30678000	33033000	16021000	36469000	15869000	37444000	36827000	26082000	38595000	36598000	28056000	43363000	16693000	30224000	15656000	45262000	32282000	40401000	28115000	18457000	NaN	NaN	NaN	NaN	NaN	NaN	NaN	NaN	NaN	NaN				biological regulation;cation homeostasis;chemical homeostasis;establishment of localization;homeostatic process;ion homeostasis;ion transport;iron ion homeostasis;regulation of biological quality;transport	binding;cation binding;ion binding;metal ion binding	extracellular region part;extracellular space	Transferrin	Transferrin;Transferrin_Fe_BS;Transferrin-like_dom	19	19	19	40.4	40.4	40.4	78.657	0	206.09	307620000	323	27
545870	226730	288640	249250	277140	0	0	0	256730	291270	576360	305760	220620	212550	241800	0	0	0	212640	168750	NaN	NaN	NaN	NaN	NaN	NaN	NaN	NaN	NaN	NaN				cellular component assembly;cellular component assembly at cellular level;cellular component organization;cellular component organization at cellular level;cellular component organization or biogenesis;cellular component organization or biogenesis at cellular level;cellular macromolecular complex assembly;cellular macromolecular complex subunit organization;cellular process;cellular protein compl…	binding;catalytic activity;GTP binding;GTPase activity;guanyl nucleotide binding;guanyl ribonucleotide binding;hydrolase activity;hydrolase activity, acting on acid anhydrides;hydrolase activity, acting on acid anhydrides, in phosphorus-containing anhydrides;nucleoside-triphosphatase activity;nucleotide binding;purine nucleotide binding;purine ribonucleoside triphosphate binding;purine ribonucleo…	cell part;cytoplasm;cytoskeletal part;intracellular organelle part;intracellular part;macromolecular complex;microtubule;organelle part;protein complex	Tubulin;Tubulin_C	Alpha_tubulin;Tub_FtsZ_C;Tubulin;Tubulin/FtsZ_2-layer-sand-dom;Tubulin_C;Tubulin_CS;Tubulin_FtsZ_GTPase	13	1	0	34	3.3	0	50.205	0.0043478	2.8767	2135600	7	2
19614000	12367000	35992000	35205000	36683000	26697000	50655000	18168000	40517000	58596000	21374000	15273000	27222000	33584000	34024000	34927000	36224000	23283000	31659000	35535000	NaN	NaN	NaN	NaN	NaN	NaN	NaN	NaN	NaN	NaN							GST_C;GST_N_3	Glutathione_S-Trfase_N;Glutathione-S-Trfase_C-like;GST_C;Thioredoxin-like_fold	12	12	12	56.2	56.2	56.2	27.572	0	97.777	334490000	263	12
1282900	1137900	1136200	2079200	1137500	798620	814020	1235700	1771600	3188000	1368200	1133600	1113500	2129000	957990	1088000	629150	2040500	928340	1915600	NaN	NaN	NaN	NaN	NaN	NaN	NaN	NaN	NaN	NaN					4 iron, 4 sulfur cluster binding;binding;catalytic activity;iron-sulfur cluster binding;metal cluster binding;oxidoreductase activity;oxidoreductase activity, acting on NADH or NADPH	cell part;membrane	Fer4_7	4Fe4S_Fe_S_CS;4Fe4S_Fe-S-bd;4Fe4S-bd_dom;NADH_quinone_OxRdtase_chainI	3	3	3	18.9	18.9	18.9	23.323	0	4.6301	14582000	7	0
10139000	2475800	5370700	12426000	6230400	4616000	12137000	2562200	19216000	13202000	6503400	7474900	7235700	7451900	6980600	7792700	8050200	6260800	11262000	8111100	NaN	NaN	NaN	NaN	NaN	NaN	NaN	NaN	NaN	NaN					adenyl nucleotide binding;adenyl ribonucleotide binding;ATP binding;binding;catalytic activity;hydrolase activity;nucleotide binding;purine nucleotide binding;purine ribonucleoside triphosphate binding;purine ribonucleotide binding;ribonucleotide binding		AAA;CDC48_2;CDC48_N;Vps4_C	AAA_ATPase_CDC48;AAA+_ATPase;Asp_de-COase-like_dom;ATPase_AAA_core;ATPase_AAA_CS;CDC4_N-term_subdom;Cdc48_dom2;CDC48_domain_2-like;P-loop_NTPase;Vps4_C	17	17	16	28	28	26.5	88.894	0	58.864	88375000	157	13
330280	307830	219790	141120	0	66426	123820	99784	265980	252170	199670	243830	126570	129290	0	82379	104730	133810	105530	145340	NaN	NaN	NaN	NaN	NaN	NaN	NaN	NaN	NaN	NaN					catalytic activity;cysteine-type endopeptidase activity;cysteine-type peptidase activity;endopeptidase activity;hydrolase activity;peptidase activity;peptidase activity, acting on L-amino acid peptides		Peptidase_C1_2	Pept_cys_AS;Peptidase_C1B	1	1	1	3.3	3.3	3.3	52.411	0	5.6103	1807200	18	2
10908000	7307000	12946000	13586000	15751000	14698000	20670000	11385000	19800000	17727000	10079000	11608000	10486000	14444000	17563000	14693000	16894000	14566000	14971000	10514000	NaN	NaN	NaN	NaN	NaN	NaN	NaN	NaN	NaN	NaN				biosynthetic process;cellular biosynthetic process;cellular macromolecule biosynthetic process;cellular macromolecule metabolic process;cellular metabolic process;cellular process;macromolecule biosynthetic process;macromolecule metabolic process;metabolic process;translational elongation	structural constituent of ribosome;structural molecule activity	cell part;cytoplasmic part;intracellular non-membrane-bounded organelle;intracellular organelle;intracellular part;macromolecular complex;non-membrane-bounded organelle;organelle;ribonucleoprotein complex;ribosome		Ribosomal_L12	5	5	5	71.1	71.1	71.1	11.999	0	58.868	144780000	104	10
48863	63927	1107400	242510	316770	0	33227	100170	1005400	1811500	174890	246270	439290	410960	668780	0	90428	203530	590480	745640	NaN	NaN	NaN	NaN	NaN	NaN	NaN	NaN	NaN	NaN				cellular process;establishment of localization;establishment of localization in cell;establishment of protein localization;intracellular protein transport;intracellular transport;protein transport;transport;vesicle-mediated transport	structural molecule activity	cell part;clathrin coat;clathrin coat of coated pit;clathrin coat of trans-Golgi network vesicle;clathrin vesicle coat;cytoplasmic part;cytoplasmic vesicle part;Golgi apparatus part;intracellular organelle part;intracellular part;macromolecular complex;membrane coat;membrane part;organelle part;plasma membrane part;protein complex;vesicle coat	Clathrin;Clathrin_propel;Clathrin-link	ARM-type_fold;Clathrin_H-chain/VPS_repeat;Clathrin_H-chain_link/propller;Clathrin_H-chain_linker_core;Clathrin_H-chain_propeller_N;Clathrin_H-chain_propeller_rpt;Clathrin_heavy_chain;TPR-like_helical_dom	4	4	4	3	3	3	192.09	0	9.4153	4729700	17	0
4331900	2920100	6810300	11638000	9007000	3659200	8961300	4292500	3804900	4922100	4331900	3729600	5626300	10595000	8757500	4479300	7531700	6089100	2984700	2818900	NaN	NaN	NaN	NaN	NaN	NaN	NaN	NaN	NaN	NaN				cellular lipid metabolic process;cellular metabolic process;cellular process;lipid metabolic process;membrane lipid metabolic process;metabolic process;primary metabolic process;sphingolipid metabolic process		cell part;cytoplasmic part;intracellular membrane-bounded organelle;intracellular organelle;intracellular part;lysosome;lytic vacuole;membrane-bounded organelle;organelle;vacuole	SapA;SapB_1;SapB_2	SapA;SapB_1;SapB_2;Saposin;SaposinB;Saposin-like	1	1	1	1	1	1	100.1	0.0098039	2.2088	60347000	17	1
0	0	0	0	2328900	0	159000	0	0	0	0	0	0	0	0	0	133640	0	0	0	NaN	NaN	NaN	NaN	NaN	NaN	NaN	NaN	NaN	NaN	+				binding;cation binding;ion binding;metal ion binding;nucleic acid binding;transition metal ion binding;zinc ion binding	cell part;intracellular membrane-bounded organelle;intracellular organelle;intracellular part;membrane-bounded organelle;nucleus;organelle	zf-AD	RmlC-like_jellyroll;Znf_AD;Znf_C2H2;Znf_C2H2/integrase_DNA-bd;Znf_C2H2-like	1	1	1	2.8	2.8	2.8	51.036	1	-2	2487900	0	0
2901400	2459400	2897800	3092900	2759900	2538600	4109200	2611300	3838500	1723200	2735000	3002700	1906900	2661600	2627900	4605100	3487200	2755200	2352600	2064800	NaN	NaN	NaN	NaN	NaN	NaN	NaN	NaN	NaN	NaN					structural constituent of cuticle;structural molecule activity		Chitin_bind_4	Insect_cuticle	4	4	4	22.9	22.9	22.9	26.065	0	8.3588	28932000	9	0
539280	577670	1222400	505040	1163400	725810	993120	649650	866960	1212700	664770	777570	909720	613810	962790	853270	827050	869020	664820	754410	NaN	NaN	NaN	NaN	NaN	NaN	NaN	NaN	NaN	NaN					structural constituent of cuticle;structural molecule activity		Chitin_bind_4	Insect_cuticle	2	2	2	5.1	5.1	5.1	81.913	0	3.367	8456000	4	0
0	3906800	0	0	0	0	0	0	0	0	0	4989900	0	0	0	0	0	0	0	0	NaN	NaN	NaN	NaN	NaN	NaN	NaN	NaN	NaN	NaN	+								1	1	1	24.4	24.4	24.4	4.7456	1	-2	3906800	1	0
0	0	0	0	0	0	0	0	0	0	0	0	0	0	0	0	0	0	0	0	NaN	NaN	NaN	NaN	NaN	NaN	NaN	NaN	NaN	NaN	+						EMI	EGF-like_CS;EMI_domain	1	1	1	2	2	2	54.947	1	-2	0	0	0
431480	0	524490	220290	561560	0	174520	113100	398060	1009300	350860	0	351610	239200	394690	0	204570	213950	298480	755340	NaN	NaN	NaN	NaN	NaN	NaN	NaN	NaN	NaN	NaN					catalytic activity;oxidoreductase activity		adh_short	DH_sc/Rdtase_SDR;NAD(P)-bd_dom;Sc_DH/Rdtase_CS	1	1	1	7	7	7	24.908	0.0061602	2.5407	3432800	1	0
0	197460	254860	280030	0	275220	313050	193170	293160	202070	0	235860	215450	260850	0	344720	269220	252750	235310	123240	NaN	NaN	NaN	NaN	NaN	NaN	NaN	NaN	NaN	NaN				response to chemical stimulus;response to oxidative stress;response to stimulus;response to stress	antioxidant activity;binding;catalytic activity;cation binding;heme binding;ion binding;iron ion binding;metal ion binding;oxidoreductase activity;oxidoreductase activity, acting on peroxide as acceptor;peroxidase activity;tetrapyrrole binding;transition metal ion binding		An_peroxidase	Haem_peroxidase;Haem_peroxidase_animal	1	1	1	1	1	1	163.36	0.0096899	2.1596	2009000	7	0
38114000	38895000	29040000	44327000	24507000	38872000	52860000	27764000	54732000	54591000	44165000	51610000	23753000	37693000	26408000	49923000	41140000	38192000	44815000	23858000	NaN	NaN	NaN	NaN	NaN	NaN	NaN	NaN	NaN	NaN					catalytic activity;oxidoreductase activity		Aldo_ket_red	Aldo/ket_red;Aldo/ket_reductase_CS;Aldo/keto_reductase_subgr;NADP_OxRdtase_dom	13	13	12	46.5	46.5	46.5	36.382	0	97.573	403700000	310	36
6385300	7091500	2510400	5279300	3795500	4517300	6052500	4047200	6822200	9604200	6296000	9398800	2901600	5664100	4890300	4162000	4214500	4581700	5663200	4422300	NaN	NaN	NaN	NaN	NaN	NaN	NaN	NaN	NaN	NaN					catalytic activity;oxidoreductase activity		Aldo_ket_red	Aldo/ket_red;Aldo/ket_reductase_CS;Aldo/keto_reductase_subgr;NADP_OxRdtase_dom	6	5	5	23.5	20.6	20.6	35.22	0	27.282	56105000	56	7
51131000	42212000	33032000	48034000	36339000	49980000	93158000	39767000	73375000	47973000	58379000	58997000	28902000	41345000	33512000	56101000	70676000	54755000	54156000	29126000	NaN	NaN	NaN	NaN	NaN	NaN	NaN	NaN	NaN	NaN					catalytic activity;oxidoreductase activity		Aldo_ket_red	Aldo/ket_red;Aldo/ket_reductase_CS;Aldo/keto_reductase_subgr;NADP_OxRdtase_dom	13	13	13	44.3	44.3	44.3	36.082	0	87.522	515000000	210	21
699270	679930	676020	1106900	1163700	1717000	1014400	486930	597000	5910600	895110	1126200	724290	1306800	1467400	1574700	1105700	895790	630270	2037400	NaN	NaN	NaN	NaN	NaN	NaN	NaN	NaN	NaN	NaN				ATP biosynthetic process;ATP metabolic process;ATP synthesis coupled proton transport;biosynthetic process;cation transport;cellular biosynthetic process;cellular metabolic process;cellular nitrogen compound biosynthetic process;cellular nitrogen compound metabolic process;cellular process;energy coupled proton transport, down electrochemical gradient;establishment of localization;heterocycle bio…	cation transmembrane transporter activity;hydrogen ion transmembrane transporter activity;inorganic cation transmembrane transporter activity;ion transmembrane transporter activity;monovalent inorganic cation transmembrane transporter activity;substrate-specific transmembrane transporter activity;substrate-specific transporter activity;transmembrane transporter activity;transporter activity	cell part;cytoplasmic part;intracellular organelle part;intracellular part;macromolecular complex;membrane part;mitochondrial membrane part;mitochondrial part;mitochondrial proton-transporting ATP synthase complex, coupling factor F(o);organelle part;protein complex;proton-transporting ATP synthase complex, coupling factor F(o);proton-transporting two-sector ATPase complex, proton-transporting do…	ATP-synt_E	ATPase_F0-cplx_esu_mt	2	2	2	32.1	32.1	32.1	9.7673	0	4.7731	14052000	14	0
1020800	693450	1370600	1696800	1093500	1177000	1642900	963300	1074400	118600	913540	760450	524230	852220	1554800	2097000	1135800	1920900	568130	418390	NaN	NaN	NaN	NaN	NaN	NaN	NaN	NaN	NaN	NaN				cellular macromolecule metabolic process;cellular metabolic process;cellular process;cellular protein metabolic process;macromolecule metabolic process;metabolic process;primary metabolic process;protein folding;protein metabolic process	adenyl nucleotide binding;adenyl-nucleotide exchange factor activity;ATPase regulator activity;binding;enzyme regulator activity;nucleoside-triphosphatase regulator activity;nucleotide binding;purine nucleotide binding	cell part;cytoplasmic part;intracellular organelle lumen;intracellular organelle part;intracellular part;membrane-enclosed lumen;mitochondrial matrix;mitochondrial part;organelle lumen;organelle part	GrpE	GrpE;GrpE_coiled_coil;GrpE_head	2	2	2	9.9	9.9	9.9	26.439	0	5.515	10851000	7	0
185580	0	200780	176750	292580	0	264790	0	254370	365920	194450	0	164030	174720	267880	0	222840	0	197330	207240	NaN	NaN	NaN	NaN	NaN	NaN	NaN	NaN	NaN	NaN					adenyl nucleotide binding;adenyl ribonucleotide binding;ATP binding;binding;nucleotide binding;purine nucleotide binding;purine ribonucleoside triphosphate binding;purine ribonucleotide binding;ribonucleotide binding		HSP70	Heat_shock_70_CS;Hsp_70_fam;HSP70_C;HSP70_peptide-bd	10	1	1	18.4	2.2	2.2	70.388	0.0079051	2.266	1740800	6	0
1787100	1516200	9278600	1763800	4984700	3681400	4718400	2384600	3109400	6378900	2150800	1823800	7933800	1591600	4797700	4941800	3324400	3678300	2069300	3476900	NaN	NaN	NaN	NaN	NaN	NaN	NaN	NaN	NaN	NaN									4	4	4	17.5	17.5	17.5	39.352	0	8.6154	39603000	17	0
898410	457470	1787000	1067100	940310	366750	1384700	647290	1611100	2072300	825930	1303100	1336300	829280	837530	727770	1003500	724930	1322100	915760	NaN	NaN	NaN	NaN	NaN	NaN	NaN	NaN	NaN	NaN				cellular macromolecule metabolic process;cellular metabolic process;cellular process;cellular protein metabolic process;macromolecule metabolic process;metabolic process;primary metabolic process;protein folding;protein metabolic process	adenyl nucleotide binding;adenyl ribonucleotide binding;ATP binding;binding;nucleotide binding;purine nucleotide binding;purine ribonucleoside triphosphate binding;purine ribonucleotide binding;ribonucleotide binding	cell part;cytoplasm;intracellular part	Cpn60_TCP1	Chap_CCT_epsi;Chaperone_TCP-1;Chaperonin_TCP-1_CS;Cpn60/TCP-1;GroEL-like_apical_dom;GROEL-like_equatorial;TCP-1-like_intermed	3	3	3	7.4	7.4	7.4	59.414	0	6.5284	11232000	6	1
6751200	6570200	9540900	11156000	9017600	11360000	13947000	6921700	7867500	14912000	7402900	9060200	7276100	10481000	9742200	13111000	10578000	9548000	6618300	8289000	NaN	NaN	NaN	NaN	NaN	NaN	NaN	NaN	NaN	NaN						cell part;membrane	Band_7	Band_7;Prohibitin	4	4	4	17	17	17	30.01	0	33.788	98044000	54	6
5603000	3803000	8254800	8808900	9036400	7644300	13651000	5213200	9345100	10696000	6836700	7092000	6877200	6987500	9557900	9029200	7442500	7259200	7905500	6779700	NaN	NaN	NaN	NaN	NaN	NaN	NaN	NaN	NaN	NaN					adenyl nucleotide binding;adenyl ribonucleotide binding;ATP binding;binding;nucleotide binding;purine nucleotide binding;purine ribonucleoside triphosphate binding;purine ribonucleotide binding;ribonucleotide binding		HSP70	Heat_shock_70_CS;Hsp_70_fam;HSP70_C;HSP70_peptide-bd	12	12	12	18.5	18.5	18.5	97.716	0	75.255	82056000	104	7
8602800	8142900	10594000	9924200	12430000	14886000	15869000	8657700	13079000	15601000	6769400	6064100	9098000	11921000	14816000	19114000	12801000	13229000	8888300	9210100	NaN	NaN	NaN	NaN	NaN	NaN	NaN	NaN	NaN	NaN							IQ	IQ_motif_EF-hand-BS	3	3	3	11.6	11.6	11.6	24.224	0	21.676	117790000	59	2
1934000	2196400	3717800	4275100	5454000	5318600	9963500	2868800	5120800	5869000	2827500	3320000	4471800	2546600	5862900	6272400	6737200	5120300	3280000	2899100	NaN	NaN	NaN	NaN	NaN	NaN	NaN	NaN	NaN	NaN							IQ	IQ_motif_EF-hand-BS	2	2	2	70	70	70	5.5301	0	32.424	46718000	63	3
133720	244140	291960	280940	206300	335960	418930	236250	471510	574030	133720	311830	241200	255750	200590	411250	352100	335130	369870	328750	NaN	NaN	NaN	NaN	NaN	NaN	NaN	NaN	NaN	NaN									1	1	1	0.8	0.8	0.8	211.01	0	4.2884	3193700	22	0
0	164760	231190	267220	0	134650	191550	116190	488590	423940	0	210440	190990	243270	0	164820	160990	164820	383270	242790	NaN	NaN	NaN	NaN	NaN	NaN	NaN	NaN	NaN	NaN				cellular process;establishment of localization;establishment of localization in cell;establishment of protein localization;intracellular protein transport;intracellular transport;protein transport;transport;vesicle-mediated transport	protein transporter activity;substrate-specific transporter activity;transporter activity	AP-type membrane coat adaptor complex;cell part;clathrin adaptor complex;cytoplasmic part;intracellular part;macromolecular complex;membrane part;protein complex	Adaptin_N;Alpha_adaptinC2;B2-adapt-app_C	AP_beta;AP_complex_bsu_1_2_4;ARM-like;ARM-type_fold;B-adaptin_app_sub_C;Beta2_adaptin/TBP_C_dom;Clathrin/coatomer_adapt-like_N;Clathrin_a/b/g-adaptin_app_Ig;Clathrin_b-adaptin_app_Ig-like;Coatomer/calthrin_app_sub_C;Coatomer/clathrin_app_Ig-like	1	1	1	2	2	2	101.4	0.0022573	3.1219	2018100	15	0
2156300	966420	6591500	3078000	3729300	1877300	2915800	1751500	4132900	9826800	1934500	1355200	4919600	2690300	3749900	2511000	3023900	2052200	3121500	6009200	NaN	NaN	NaN	NaN	NaN	NaN	NaN	NaN	NaN	NaN				biological adhesion;cell adhesion;cellular process		cell part;integral to membrane;intrinsic to membrane;membrane part	CD36	CD36	4	4	4	12.9	12.9	12.9	42.591	0	25.997	37026000	21	0
21772000	18025000	38057000	52884000	43658000	31412000	49319000	21394000	42990000	73677000	22186000	19222000	29423000	46494000	43591000	45470000	38372000	32941000	31012000	43171000	NaN	NaN	NaN	NaN	NaN	NaN	NaN	NaN	NaN	NaN				alcohol catabolic process;alcohol metabolic process;carbohydrate catabolic process;carbohydrate metabolic process;catabolic process;cellular carbohydrate catabolic process;cellular carbohydrate metabolic process;cellular metabolic process;cellular process;generation of precursor metabolites and energy;glucose catabolic process;glucose metabolic process;glycolysis;hexose catabolic process;hexose m…	binding;catalytic activity;coenzyme binding;cofactor binding;glyceraldehyde-3-phosphate dehydrogenase (NAD+) (phosphorylating) activity;NAD binding;NADP binding;nucleotide binding;oxidoreductase activity;oxidoreductase activity, acting on the aldehyde or oxo group of donors;oxidoreductase activity, acting on the aldehyde or oxo group of donors, NAD or NADP as acceptor		Gp_dh_C;Gp_dh_N	GlycerAld/Erythrose_P_DH;GlycerAld_3-P_DH_AS;GlycerAld_3-P_DH_cat;GlycerAld_3-P_DH_NAD(P)-bd;Glyceraldehyde-3-P_DH_1;NAD(P)-bd_dom	12	12	12	46.5	46.5	46.5	35.883	0	71.674	393190000	161	13
18850000	14514000	22006000	33690000	27523000	32175000	46907000	27148000	37372000	46531000	24358000	24820000	22295000	31735000	24177000	39661000	31210000	33894000	28198000	25935000	NaN	NaN	NaN	NaN	NaN	NaN	NaN	NaN	NaN	NaN				biosynthetic process;cellular biosynthetic process;cellular macromolecule biosynthetic process;cellular macromolecule metabolic process;cellular metabolic process;cellular process;macromolecule biosynthetic process;macromolecule metabolic process;metabolic process;translational elongation	structural constituent of ribosome;structural molecule activity	cell part;cytoplasmic part;intracellular non-membrane-bounded organelle;intracellular organelle;intracellular part;macromolecular complex;non-membrane-bounded organelle;organelle;ribonucleoprotein complex;ribosome		Ribosomal_L12;T.cruzi_P2-like	5	5	5	53.2	53.2	53.2	11.623	0	55.305	306720000	119	13
189860000	163920000	161860000	202550000	151660000	164930000	231190000	146150000	228890000	275009984	195230000	221210000	134880000	174020000	162440000	236110000	170750000	214770000	162730000	132650000	NaN	NaN	NaN	NaN	NaN	NaN	NaN	NaN	NaN	NaN							2003-03-14	14-3-3;14-3-3_CS;14-3-3_domain	20	20	18	47.9	47.9	45.3	45.144	0	221.93	1916000000	333	28
3146200	2213600	2831000	3030700	1337100	1056500	1568200	879610	3765000	4926600	2823500	2586000	2299900	2258700	1610400	2201600	1668200	1503000	2450300	2603800	NaN	NaN	NaN	NaN	NaN	NaN	NaN	NaN	NaN	NaN				acetyl-CoA catabolic process;acetyl-CoA metabolic process;catabolic process;cellular catabolic process;cellular metabolic process;cellular process;coenzyme catabolic process;coenzyme metabolic process;cofactor catabolic process;cofactor metabolic process;metabolic process;tricarboxylic acid cycle	binding;catalytic activity;coenzyme binding;cofactor binding;oxidoreductase activity;oxidoreductase activity, acting on the aldehyde or oxo group of donors;oxidoreductase activity, acting on the aldehyde or oxo group of donors, disulfide as acceptor;oxoglutarate dehydrogenase (succinyl-transferring) activity;thiamine pyrophosphate binding;vitamin binding		E1_dh;Transket_pyr	2oxoglutarate_DH_E1;DH_E1;THDP-binding;Transketolase-like_Pyr-bd	7	7	7	11.1	11.1	11.1	126.53	0	21.174	24755000	36	5
3836700	4176700	9641500	8479300	11996000	5708800	8420000	7039800	7660700	20530000	3041400	5785800	6554700	8249400	11106000	8933700	7713500	8968900	5213300	12771000	NaN	NaN	NaN	NaN	NaN	NaN	NaN	NaN	NaN	NaN					catalytic activity;transferase activity;transferase activity, transferring acyl groups;transferase activity, transferring acyl groups other than amino-acyl groups		Thiolase_C;Thiolase_N	Thiolase;Thiolase_acyl_enz_int_AS;Thiolase_AS;Thiolase_C;Thiolase_CS;Thiolase_N;Thiolase-like;Thiolase-like_subgr	11	11	11	42.9	42.9	42.9	42.503	0	24.55	87490000	73	0
210160	0	0	286300	0	87595	339150	64502	222220	566310	182670	0	0	191280	0	161810	233340	186550	167290	330250	NaN	NaN	NaN	NaN	NaN	NaN	NaN	NaN	NaN	NaN				cellular macromolecule metabolic process;cellular metabolic process;cellular process;cellular protein metabolic process;macromolecule metabolic process;metabolic process;primary metabolic process;protein folding;protein metabolic process	adenyl nucleotide binding;adenyl ribonucleotide binding;ATP binding;binding;nucleotide binding;purine nucleotide binding;purine ribonucleoside triphosphate binding;purine ribonucleotide binding;ribonucleotide binding	cell part;cytoplasm;intracellular part	Cpn60_TCP1	Chap_CCT_delta;Chaperone_TCP-1;Chaperonin_TCP-1_CS;Cpn60/TCP-1;GroEL-like_apical_dom;GROEL-like_equatorial;TCP-1-like_intermed	2	2	2	8.4	8.4	8.4	57.379	0	4.8258	1776200	3	0
659870	427540	1226400	1216700	475300	564550	578920	451040	409680	2348100	384420	517490	1107300	915320	811120	435010	430860	631320	858830	950940	NaN	NaN	NaN	NaN	NaN	NaN	NaN	NaN	NaN	NaN				carboxylic acid metabolic process;cellular ketone metabolic process;cellular metabolic process;cellular process;dicarboxylic acid metabolic process;fumarate metabolic process;metabolic process;organic acid metabolic process;oxoacid metabolic process;small molecule metabolic process	carbon-oxygen lyase activity;catalytic activity;fumarate hydratase activity;hydro-lyase activity;lyase activity	cell part;cytoplasmic part;intracellular part;macromolecular complex;protein complex;tricarboxylic acid cycle enzyme complex	Lyase_1	Fum_hydII;Fumarase/histidase_N;Fumarate_lyase_CS;Fumarate_lyase_fam;Fumarate_lyase_N;L-Aspartase-like	3	3	3	12.3	12.3	12.3	47.702	0	18.632	8358100	23	1
5700400	8228500	7066300	10499000	9373900	10044000	12797000	7839800	11616000	10006000	6377900	9698300	6042700	9711100	10898000	11362000	9902400	10726000	9214800	5800100	NaN	NaN	NaN	NaN	NaN	NaN	NaN	NaN	NaN	NaN				ATP biosynthetic process;ATP metabolic process;ATP synthesis coupled proton transport;biosynthetic process;cation transport;cellular biosynthetic process;cellular metabolic process;cellular nitrogen compound biosynthetic process;cellular nitrogen compound metabolic process;cellular process;energy coupled proton transport, down electrochemical gradient;establishment of localization;heterocycle bio…	active transmembrane transporter activity;ATPase activity;ATPase activity, coupled;ATPase activity, coupled to movement of substances;ATPase activity, coupled to transmembrane movement of ions;ATPase activity, coupled to transmembrane movement of substances;catalytic activity;cation transmembrane transporter activity;cation-transporting ATPase activity;hydrogen ion transmembrane transporter activ…	cell part;intracellular part;macromolecular complex;membrane part;protein complex;proton-transporting ATP synthase complex, catalytic core F(1);proton-transporting two-sector ATPase complex, catalytic domain	ATP-synt_DE_N	ATPase_F1-cplx_dsu/esu;ATPase_F1-cplx_dsu/esu_N	6	6	6	55.3	55.3	55.3	17.618	0	157.26	93170000	238	16
204190	375890	538840	646130	1077300	431640	1792700	483160	1936900	706390	278110	653890	606310	801140	1426600	719650	843250	933490	596070	551000	NaN	NaN	NaN	NaN	NaN	NaN	NaN	NaN	NaN	NaN					2 iron, 2 sulfur cluster binding;binding;catalytic activity;cation binding;cation transmembrane transporter activity;hydrogen ion transmembrane transporter activity;inorganic cation transmembrane transporter activity;ion binding;ion transmembrane transporter activity;iron-sulfur cluster binding;metal cluster binding;metal ion binding;monovalent inorganic cation transmembrane transporter activity;…	cell part;cytoplasmic part;intracellular organelle part;intracellular part;membrane;membrane part;mitochondrial inner membrane;mitochondrial membrane;mitochondrial part;organelle inner membrane;organelle membrane;organelle part;respiratory chain	Rieske;UCR_TM	Rieske_2Fe-2S;Rieske_Fe-S_prot;Rieske_Fe-S_prot_C;Ubiquinol_cyt_c_Rdtase_Fe-S-su;Ubiquinol_cyt_Rdtase_TM	2	2	2	9.3	9.3	9.3	26.744	0	5.2283	8193200	22	0
3469200	2477500	1291700	4997400	2382900	4217700	9632100	1454900	3837500	1693600	3239200	2612100	1089100	2426100	2564400	4497200	7575000	3424700	4655200	1786500	NaN	NaN	NaN	NaN	NaN	NaN	NaN	NaN	NaN	NaN				biosynthetic process;cellular biosynthetic process;cellular macromolecule biosynthetic process;cellular macromolecule metabolic process;cellular metabolic process;cellular process;cellular protein metabolic process;macromolecule biosynthetic process;macromolecule metabolic process;metabolic process;primary metabolic process;protein metabolic process;translation	structural constituent of ribosome;structural molecule activity	cell part;cytoplasmic part;intracellular non-membrane-bounded organelle;intracellular organelle;intracellular part;macromolecular complex;non-membrane-bounded organelle;organelle;ribonucleoprotein complex;ribosome	Ribosomal_L7Ae	L30e-like;Ribosomal_L7Ae/L30e/S12e/Gad45;Ribosomal_S12e	2	2	2	15.5	15.5	15.5	18.566	0.0044053	2.9087	35455000	12	1
355770	674970	2151400	1868200	1823300	1298700	1970300	1398800	1469200	1994700	797640	1932800	1253900	814980	1805700	1834100	1764600	1526600	1509600	753750	NaN	NaN	NaN	NaN	NaN	NaN	NaN	NaN	NaN	NaN				establishment of localization;establishment of protein localization;protein transport;transport	binding;cation binding;ion binding;metal ion binding	cell part;cytoplasmic part;intracellular membrane-bounded organelle;intracellular organelle;intracellular part;membrane-bounded organelle;mitochondrion;organelle	zf-Tim10_DDP	Tim10/DDP_fam_Znf	2	2	2	24.4	24.4	24.4	9.8182	0	15.325	15005000	19	0
1532300	954950	1703100	2006700	1487600	1279500	1981700	790630	1391200	3250000	1572800	1305400	1563700	1563300	1543000	1479300	1525500	1251800	1234800	1698600	NaN	NaN	NaN	NaN	NaN	NaN	NaN	NaN	NaN	NaN				biological regulation;cell redox homeostasis;cellular homeostasis;cellular process;homeostatic process;regulation of biological process;regulation of biological quality;regulation of cellular process	binding;catalytic activity;coenzyme binding;cofactor binding;dihydrolipoyl dehydrogenase activity;flavin adenine dinucleotide binding;oxidoreductase activity;oxidoreductase activity, acting on a sulfur group of donors;oxidoreductase activity, acting on a sulfur group of donors, NAD or NADP as acceptor;oxidoreductase activity, acting on NADH or NADPH		Pyr_redox;Pyr_redox_2;Pyr_redox_dim	FAD/NAD-linked_Rdtase_dimer;Lipoamide_DH;Pyr_nucl-diS_OxRdtase_dimer;Pyr_nucl-diS_OxRdtase_FAD/NAD;Pyr_OxRdtase_I_AS;Pyr_OxRdtase_NAD-bd_dom	2	2	2	5.1	5.1	5.1	54.524	0	3.2601	16378000	2	0
853230	644590	1172700	964320	848540	622580	1000700	440870	1994800	1671200	887240	856120	964460	912870	857930	792480	852180	657560	1442500	875360	NaN	NaN	NaN	NaN	NaN	NaN	NaN	NaN	NaN	NaN						cell part;integral to membrane;intrinsic to membrane;membrane part	EGF;F5_F8_type_C;Laminin_G_2	Coagulation_fac_5/8-C_type_dom;ConA-like_dom;EG-like_dom;Galactose-bd-like;Laminin_G;Neurexin-like	2	2	2	2.5	2.5	2.5	146.37	0	4.3893	10214000	11	2
554590	414980	1706900	765340	915680	876230	832400	900850	636710	818770	642960	502800	1294700	660950	916980	1054500	663690	1202500	594400	566920	NaN	NaN	NaN	NaN	NaN	NaN	NaN	NaN	NaN	NaN	+								1	1	1	13.1	13.1	13.1	18.938	1	-2	8422500	5	0
1166500	1376200	3800600	1944600	3317400	2260200	1922200	1481800	2459200	8471900	1973900	2262900	2729300	1786100	3518600	3097400	1513400	2115300	1846100	3482300	NaN	NaN	NaN	NaN	NaN	NaN	NaN	NaN	NaN	NaN					catalytic activity		AMP-binding	AMP-dep_Synth/Lig	7	7	7	14	14	14	76.927	0	14.743	28201000	51	3
29494000	23251000	32548000	37476000	27703000	27818000	38030000	20490000	54216000	51150000	28077000	32289000	25616000	31783000	29096000	33095000	34877000	30274000	38649000	29870000	NaN	NaN	NaN	NaN	NaN	NaN	NaN	NaN	NaN	NaN					binding;calcium ion binding;calcium-dependent phospholipid binding;cation binding;ion binding;lipid binding;metal ion binding;phospholipid binding		Annexin	Annexin;Annexin_repeat;Annexin_repeat_CS	14	14	13	47.4	47.4	44.6	35.882	0	121.36	342180000	225	22
1989300	369640	10603000	3214900	5824300	1410200	2161100	337820	3246500	20673000	2043900	1244000	11868000	1910300	4176900	2044600	1289100	509050	2680300	10453000	NaN	NaN	NaN	NaN	NaN	NaN	NaN	NaN	NaN	NaN					binding;catalytic activity;cation binding;coenzyme binding;cofactor binding;FMN binding;ion binding;iron ion binding;metal ion binding;nucleotide binding;oxidoreductase activity;transition metal ion binding		FAD_binding_1;Flavodoxin_1;NAD_binding_1	FAD-binding_1;Fd_Rdtase_FAD-bd;Flavdoxin;Flavodoxin/NO_synth;Flavoprot_Pyr_Nucl_cyt_Rdtase;Flavoprotein-like;NADPH_Cyt_P450_Rdtase_dom3;OxRdtase_FAD/NAD-bd;Riboflavin_synthase-like_b-brl	8	8	8	17	17	17	60.31	0	23.306	49831000	27	0
2090600	1105500	3262400	2405800	1390900	785560	3095900	1024100	3595700	4486000	2350900	1678100	2149300	1868000	2145900	1496900	2268900	1416300	2452400	2282000	NaN	NaN	NaN	NaN	NaN	NaN	NaN	NaN	NaN	NaN					adenyl nucleotide binding;adenyl ribonucleotide binding;ATP binding;binding;catalytic activity;helicase activity;hydrolase activity;hydrolase activity, acting on acid anhydrides;hydrolase activity, acting on acid anhydrides, in phosphorus-containing anhydrides;nucleic acid binding;nucleoside-triphosphatase activity;nucleotide binding;purine nucleotide binding;purine ribonucleoside triphosphate bi…		DEAD;Helicase_C	DEAD/DEAH_box_helicase_dom;Helicase_ATP-bd;Helicase_C;P-loop_NTPase;RNA_helicase_DEAD_Q_motif;RNA-helicase_DEAD-box_CS	5	5	5	19.9	19.9	19.9	48.155	0	14.578	23242000	44	2
0	181180	196790	336130	283240	273830	215930	195390	257710	301570	0	234330	185190	309170	263160	300000	199290	264290	214150	174500	NaN	NaN	NaN	NaN	NaN	NaN	NaN	NaN	NaN	NaN							Cob_adeno_trans	AdoCbl_synth_CblAdoTrfase-like;PduO-typ	1	1	1	5.8	5.8	5.8	25.536	0.0043956	2.9017	2241800	2	0
4860300	7277900	4417200	7001200	6993000	13334000	21931000	4235500	6988700	3870000	5994300	10561000	3210800	5304200	5882000	15058000	19962000	5517800	4136700	3812800	NaN	NaN	NaN	NaN	NaN	NaN	NaN	NaN	NaN	NaN				biological regulation;negative regulation of biological process;negative regulation of cellular metabolic process;negative regulation of cellular process;negative regulation of metabolic process;negative regulation of nitrogen compound metabolic process;negative regulation of nucleobase-containing compound metabolic process;negative regulation of nucleotide metabolic process;regulation of biologi…	enzyme inhibitor activity;enzyme regulator activity	cell part;cytoplasmic part;intracellular membrane-bounded organelle;intracellular organelle;intracellular part;membrane-bounded organelle;mitochondrion;organelle	IATP;Myb_DNA-bind_5	ATPase_inhibitor_IATP_mt;Myb_DNA-bind_5	4	4	4	11.2	11.2	11.2	50.843	0	13.488	80909000	36	2
79177	171650	0	145430	0	107870	201170	170390	146680	161720	80129	221880	0	126540	0	133630	171110	119470	116440	93961	NaN	NaN	NaN	NaN	NaN	NaN	NaN	NaN	NaN	NaN								HD_phosphohydro	1	1	1	7	7	7	24.824	0.0044543	2.9456	1184100	8	1
3548700	3779000	9333100	4129700	259120	1583300	3527100	0	1422100	2467500	3395600	3960100	5005300	3495000	904770	2509400	4211500	0	1903800	2142800	NaN	NaN	NaN	NaN	NaN	NaN	NaN	NaN	NaN	NaN	+						Tctex-1	Tctex	1	1	1	19.1	19.1	19.1	13.574	1	-2	30050000	1	0
8194300	6131300	11306000	7330100	4326300	4592500	11212000	4954900	13938000	13503000	7377700	7526100	10503000	7481900	5838300	6061900	8417800	6494400	9023800	8261200	NaN	NaN	NaN	NaN	NaN	NaN	NaN	NaN	NaN	NaN					acid phosphatase activity;catalytic activity;hydrolase activity;hydrolase activity, acting on ester bonds;phosphatase activity;phosphoric ester hydrolase activity		His_Phos_2	His_Pase_superF_clade-2;His_PPase_superfam;Histidine_acid_Pase_euk	6	6	6	12.2	12.2	12.2	55.233	0	48.147	85488000	70	5
19899000	18154000	25992000	17928000	11978000	8290500	18203000	16964000	24370000	30476000	18323000	18491000	20333000	19281000	12773000	11429000	13196000	26363000	19366000	19052000	NaN	NaN	NaN	NaN	NaN	NaN	NaN	NaN	NaN	NaN									6	6	6	27.3	27.3	27.3	25.121	0	71.518	192250000	69	6
1533800	1370700	2478700	1694200	947460	261980	2087600	696330	2656300	3358700	1372500	2084900	2546300	1261200	949520	485730	1427000	1129300	2393300	1216200	NaN	NaN	NaN	NaN	NaN	NaN	NaN	NaN	NaN	NaN				macromolecule metabolic process;metabolic process;primary metabolic process;protein metabolic process;proteolysis;proteolysis involved in cellular protein catabolic process	catalytic activity;endopeptidase activity;hydrolase activity;peptidase activity;peptidase activity, acting on L-amino acid peptides;threonine-type endopeptidase activity;threonine-type peptidase activity	cell part;intracellular part;macromolecular complex;proteasome core complex;protein complex	Proteasome	Ntn_hydrolases_N;Proteasome_sua/b	3	3	3	15.2	15.2	15.2	22.123	0	5.2223	17086000	10	0
0	0	84584	132730	0	0	0	46371	0	338780	0	0	69879	86479	0	0	0	65779	0	194020	NaN	NaN	NaN	NaN	NaN	NaN	NaN	NaN	NaN	NaN				acetyl-CoA catabolic process;acetyl-CoA metabolic process;catabolic process;cellular catabolic process;cellular metabolic process;cellular process;coenzyme catabolic process;coenzyme metabolic process;cofactor catabolic process;cofactor metabolic process;metabolic process;tricarboxylic acid cycle	binding;catalytic activity;cation binding;coenzyme binding;cofactor binding;ion binding;isocitrate dehydrogenase (NAD+) activity;isocitrate dehydrogenase activity;magnesium ion binding;metal ion binding;NAD binding;nucleotide binding;oxidoreductase activity;oxidoreductase activity, acting on CH-OH group of donors;oxidoreductase activity, acting on the CH-OH group of donors, NAD or NADP as acceptor		Iso_dh	Isocitrate/isopropylmalate_DH;Isocitrate_DH_NAD;IsoPropMal-DH-like_dom	1	1	1	4.4	4.4	4.4	42.409	0.0044346	2.9375	602470	6	0
613240	165410	13120000	1578400	6575000	1501100	2892800	1007200	1744800	14979000	477010	401660	11977000	1426000	7863600	1467100	1195700	1938100	1074700	7317400	NaN	NaN	NaN	NaN	NaN	NaN	NaN	NaN	NaN	NaN					binding;catalytic activity;cation binding;heme binding;ion binding;iron ion binding;metal ion binding;monooxygenase activity;oxidoreductase activity;oxidoreductase activity, acting on paired donors, with incorporation or reduction of molecular oxygen;tetrapyrrole binding;transition metal ion binding		p450	Cyt_P450;Cyt_P450_CS;Cyt_P450_E_grp-I	8	8	8	16.3	16.3	16.3	59.269	0	17.35	44177000	34	0
136660	0	542740	0	0	161650	0	107150	263750	602210	158380	0	349720	0	0	202710	0	170020	227170	378690	NaN	NaN	NaN	NaN	NaN	NaN	NaN	NaN	NaN	NaN					catalytic activity;endopeptidase activity;hydrolase activity;metalloendopeptidase activity;metallopeptidase activity;peptidase activity;peptidase activity, acting on L-amino acid peptides		Peptidase_M13;Peptidase_M13_N	MetalloPept_cat_dom;Peptidase_M13;Peptidase_M13_C;Peptidase_M13_N	1	1	1	1.4	1.4	1.4	88.555	0.0060484	2.4243	1814200	2	0
5253800	2443000	11261000	7544900	10254000	5431400	7662400	4773900	6986900	21116000	5120300	4319400	11144000	7623400	7490000	5792200	5160000	6516200	6481500	12304000	NaN	NaN	NaN	NaN	NaN	NaN	NaN	NaN	NaN	NaN					catalytic activity;hydrolase activity		COesterase	AB_hydrolase;CarbesteraseB;Carboxylesterase_B_AS;Carboxylesterase_B_CS	10	10	10	23.5	23.5	23.5	65.688	0	37.163	82728000	92	7
0	8210000	22886000	0	7086200	0	42239000	8891000	12857000	16542000	0	10899000	19652000	0	6415600	0	36900000	13109000	8702300	8277100	NaN	NaN	NaN	NaN	NaN	NaN	NaN	NaN	NaN	NaN	+				catalytic activity;hydrolase activity;hydrolase activity, acting on ester bonds;phosphatase activity;phosphoric ester hydrolase activity		Alk_phosphatase	Alkaline_Pase-like_a/b/a;Alkaline_phosphatase;Alkaline_phosphatase_core	1	1	1	4.3	4.3	4.3	50.369	1	-2	118710000	4	0
1965600	1326300	7937700	3225700	7190900	2279900	3605500	2040800	2805300	11616000	2385600	1561000	6798100	3786500	6553000	2514500	2788200	2980400	2145200	6202000	NaN	NaN	NaN	NaN	NaN	NaN	NaN	NaN	NaN	NaN				acetyl-CoA catabolic process;acetyl-CoA metabolic process;carbohydrate metabolic process;catabolic process;cellular carbohydrate metabolic process;cellular catabolic process;cellular metabolic process;cellular process;coenzyme catabolic process;coenzyme metabolic process;cofactor catabolic process;cofactor metabolic process;metabolic process;primary metabolic process;tricarboxylic acid cycle	catalytic activity;citrate (Si)-synthase activity;transferase activity;transferase activity, transferring acyl groups;transferase activity, transferring acyl groups, acyl groups converted into alkyl on transfer		Citrate_synt	Citrate_synthase_AS;Citrate_synthase_euk;Citrate_synthase-like;Citrate_synthase-like_core;Citrate_synth-like_lrg_a-sub	10	10	10	24.2	24.2	24.2	51.929	0	32.447	43993000	100	5
1084900	900930	776350	344540	903700	1141200	1511400	918800	1696100	473460	893010	985470	396270	724650	795790	1508300	1108900	1266900	1335600	626460	NaN	NaN	NaN	NaN	NaN	NaN	NaN	NaN	NaN	NaN					binding;DNA binding;nucleic acid binding		BAF	BAF_prot	2	2	2	36.7	36.7	36.7	10.112	0	4.5989	9751300	15	0
16959000	26274000	36248000	27244000	20285000	24208000	41342000	24302000	34035000	35758000	18221000	38232000	31588000	21971000	22097000	22223000	39010000	32890000	29431000	15355000	NaN	NaN	NaN	NaN	NaN	NaN	NaN	NaN	NaN	NaN				biosynthetic process;cellular biosynthetic process;cellular macromolecule biosynthetic process;cellular macromolecule metabolic process;cellular metabolic process;cellular process;cellular protein metabolic process;macromolecule biosynthetic process;macromolecule metabolic process;metabolic process;primary metabolic process;protein metabolic process;translation	structural constituent of ribosome;structural molecule activity	cell part;cytoplasm;cytoplasmic part;intracellular non-membrane-bounded organelle;intracellular organelle;intracellular part;macromolecular complex;non-membrane-bounded organelle;organelle;ribonucleoprotein complex;ribosome	Ribosomal_L40e;Ribosomal_S27;ubiquitin	Ribosomal_L40e;Ribosomal_S27a;Ribosomal_zn-bd;Ubiquitin;Ubiquitin_CS;Ubiquitin-like;Ubiquitin-rel_dom	3	3	3	18.8	18.8	18.8	14.703	0	7.4071	286650000	46	5
181770	0	0	0	135110	142940	137370	0	191830	0	178510	0	0	0	143760	174030	111900	0	145850	0	NaN	NaN	NaN	NaN	NaN	NaN	NaN	NaN	NaN	NaN							CDC37_C;CDC37_M;CDC37_N	Cdc37;Cdc37_C;Cdc37_Hsp90-bd;Cdc37_N_dom	2	2	2	8.7	8.7	8.7	41.78	0.008	2.3682	789020	4	0
601700	291920	5048500	2006400	1789900	664420	1343600	1099300	1647300	6764200	499720	643720	4233600	1446300	2016200	1803500	1153700	1501600	1053600	3028400	NaN	NaN	NaN	NaN	NaN	NaN	NaN	NaN	NaN	NaN					catalytic activity;oxidoreductase activity		Saccharop_dh	NAD(P)-bd_dom;Saccharopine_DH/HSpermid_syn	7	7	7	18	18	18	47.414	0	15.035	21257000	36	0
3095200	1723400	2279500	446060	1276600	1778900	2918800	2409400	6281200	4060500	1986300	2697600	2596100	552390	1395000	3100400	2537200	3610800	3438700	2213600	NaN	NaN	NaN	NaN	NaN	NaN	NaN	NaN	NaN	NaN					catalytic activity;hydrolase activity;hydrolase activity, acting on carbon-nitrogen (but not peptide) bonds		Amidohydro_1	Amidohydro_1;Dihydropyrimidinase;Metal-dep_hydrolase_composite	5	5	5	9.6	9.6	9.6	74.94	0	9.0273	26270000	30	6
0	314190	272060	515940	370210	406540	677320	276240	833240	633970	0	437220	244880	511740	392180	542210	462880	426940	517550	395580	NaN	NaN	NaN	NaN	NaN	NaN	NaN	NaN	NaN	NaN							BSD	BSD	2	2	2	6.2	6.2	6.2	47.477	0	10.071	4299700	17	0
0	0	0	0	0	0	0	0	0	116430	0	0	0	0	0	0	0	0	0	66678	NaN	NaN	NaN	NaN	NaN	NaN	NaN	NaN	NaN	NaN					lipid transporter activity;substrate-specific transporter activity;transporter activity		Vitellogenin_N	Lipid_transp_b-sht_shell;Lipid_transpt_N;Vitellinogen_b-sht_N	1	1	1	4.1	4.1	4.1	36.123	0.0060729	2.449	116430	3	0
28657000	21124000	17203000	27588000	26024000	26408000	32993000	18141000	25101000	34375000	33561000	25812000	15703000	24948000	23596000	30477000	24455000	27119000	19867000	19897000	NaN	NaN	NaN	NaN	NaN	NaN	NaN	NaN	NaN	NaN					lipid transporter activity;substrate-specific transporter activity;transporter activity		Vitellogenin_N	Lipid_transp_b-sht_shell;Lipid_transpt_N;Vitellinogen_b-sht_N	11	11	11	39.2	39.2	39.2	35.28	0	139.13	257610000	186	21
1632700	1913800	2301600	3049600	908910	1287300	3800300	1209700	5367000	3548100	2448100	3303900	1657100	2330300	1066000	2352100	2453600	2587000	2589400	1578900	NaN	NaN	NaN	NaN	NaN	NaN	NaN	NaN	NaN	NaN					binding;carbon-sulfur lyase activity;catalytic activity;cation binding;ion binding;lactoylglutathione lyase activity;lyase activity;metal ion binding		Glyoxalase	Glyas_Bleomycin-R_OHBP_Dase;Glyas_Fos-R_dOase_dom;Glyoxalase_1;Glyoxalase_1_CS	4	4	4	26.8	26.8	26.8	21.1	0	26.991	25019000	63	6
0	0	0	0	0	0	0	0	0	1700800	0	0	0	0	0	0	0	0	0	974070	NaN	NaN	NaN	NaN	NaN	NaN	NaN	NaN	NaN	NaN									1	1	1	4.7	4.7	4.7	29.511	0.0079523	2.2991	1700800	1	0
3851700	3867400	3245000	4155500	4145200	4205900	6941100	5058300	7585000	7855300	2919500	5715900	4097600	4584100	5519700	6659900	4780500	4243300	4759600	4611700	NaN	NaN	NaN	NaN	NaN	NaN	NaN	NaN	NaN	NaN							TPD52	TPD52	6	6	6	19.8	19.8	19.8	41.62	0	14.529	50910000	20	0
0	0	0	0	153700	0	0	0	0	342160	0	0	0	0	149440	0	0	0	0	142570	NaN	NaN	NaN	NaN	NaN	NaN	NaN	NaN	NaN	NaN							PC_rep	ARM-type_fold;Proteasome/cyclosome_rpt	1	1	1	4.3	4.3	4.3	54.721	0.006237	2.5762	495850	3	0
4534600	3645800	5602100	6208400	5088100	4343500	6119100	3746200	5585800	9628200	4649300	5333600	4278900	5581300	5049400	5020200	5387000	5166000	4629000	4993200	NaN	NaN	NaN	NaN	NaN	NaN	NaN	NaN	NaN	NaN							Glyoxalase_2	Glyas_Bleomycin-R_OHBP_Dase;Glyoxalase-like_dom	5	5	5	23.5	23.5	23.5	32.127	0	21.842	54502000	56	5
10567000	9629500	10521000	12895000	13139000	10719000	15054000	10371000	15468000	13573000	9757800	11291000	9879400	12418000	11449000	14173000	13965000	14181000	11015000	8336200	NaN	NaN	NaN	NaN	NaN	NaN	NaN	NaN	NaN	NaN				ATP biosynthetic process;ATP metabolic process;ATP synthesis coupled proton transport;biosynthetic process;cation transport;cellular biosynthetic process;cellular metabolic process;cellular nitrogen compound biosynthetic process;cellular nitrogen compound metabolic process;cellular process;energy coupled proton transport, down electrochemical gradient;establishment of localization;heterocycle bio…	cation transmembrane transporter activity;hydrogen ion transmembrane transporter activity;inorganic cation transmembrane transporter activity;ion transmembrane transporter activity;monovalent inorganic cation transmembrane transporter activity;substrate-specific transmembrane transporter activity;substrate-specific transporter activity;transmembrane transporter activity;transporter activity	cell part;cytoplasmic part;intracellular organelle part;intracellular part;macromolecular complex;membrane part;mitochondrial membrane part;mitochondrial part;mitochondrial proton-transporting ATP synthase complex, coupling factor F(o);organelle part;protein complex;proton-transporting ATP synthase complex, coupling factor F(o);proton-transporting two-sector ATPase complex, proton-transporting do…	ATP-synt_F6	ATPase_F0-cplx_f6su_mt	4	4	4	45.3	45.3	45.3	10.958	0	6.5652	121940000	39	3
2474100	2196500	2503900	1767400	785520	2177900	4018300	1666300	4127700	4250200	1934000	1821100	1589200	2290900	2021200	3415800	3465200	2192200	2884000	2186200	NaN	NaN	NaN	NaN	NaN	NaN	NaN	NaN	NaN	NaN				macromolecule metabolic process;metabolic process;primary metabolic process;protein metabolic process;proteolysis;proteolysis involved in cellular protein catabolic process	catalytic activity;endopeptidase activity;hydrolase activity;peptidase activity;peptidase activity, acting on L-amino acid peptides;threonine-type endopeptidase activity;threonine-type peptidase activity	cell part;cytoplasm;intracellular membrane-bounded organelle;intracellular organelle;intracellular part;macromolecular complex;membrane-bounded organelle;nucleus;organelle;proteasome core complex;protein complex	Proteasome	Ntn_hydrolases_N;Proteasome_bsu_CS;Proteasome_endopept_cplx_B;Proteasome_sua/b;Proteasome_suB-type	4	4	4	22.1	22.1	22.1	30.056	0	10.388	25968000	29	0
1048500	495270	5731900	2909700	4649800	1974300	2273200	1760300	1911100	6539100	902720	767580	4775700	2373100	4528900	2252900	2468500	2008700	1936900	3639600	NaN	NaN	NaN	NaN	NaN	NaN	NaN	NaN	NaN	NaN						cell part;membrane	Band_7	Band_7;Prohibitin	4	4	4	12.5	12.5	12.5	39.478	0	43.616	29293000	33	0
148890000	110040000	105820000	152180000	103650000	90509000	135250000	96742000	169170000	202920000	153430000	126030000	75171000	132250000	125150000	126820000	122980000	132460000	119340000	108820000	NaN	NaN	NaN	NaN	NaN	NaN	NaN	NaN	NaN	NaN				ATP biosynthetic process;ATP hydrolysis coupled proton transport;ATP metabolic process;ATP synthesis coupled proton transport;biosynthetic process;cation transport;cellular biosynthetic process;cellular metabolic process;cellular nitrogen compound biosynthetic process;cellular nitrogen compound metabolic process;cellular process;energy coupled proton transport, against electrochemical gradient;en…	adenyl nucleotide binding;adenyl ribonucleotide binding;ATP binding;binding;cation transmembrane transporter activity;hydrogen ion transmembrane transporter activity;hydrogen ion transporting ATP synthase activity, rotational mechanism;inorganic cation transmembrane transporter activity;ion transmembrane transporter activity;monovalent inorganic cation transmembrane transporter activity;nucleotid…	cell part;intracellular part;macromolecular complex;membrane part;protein complex;proton-transporting ATP synthase complex, catalytic core F(1);proton-transporting two-sector ATPase complex, catalytic domain	ATP-synt_ab;ATP-synt_ab_C;ATP-synt_ab_N	AAA+_ATPase;ATPase_a/bsu_AS;ATPase_F1/V1/A1_a/bsu_nucl-bd;ATPase_F1/V1/A1-cplx_a/bsu_C;ATPase_F1_a/bsu_N;ATPase_F1_bsu/V1_C;ATPase_F1-cplx_bsu;P-loop_NTPase	31	31	31	75.8	75.8	75.8	55.13	0	322.7	1315200000	986	94
0	0	0	0	0	0	0	0	0	0	0	0	0	0	0	0	0	0	0	0	NaN	NaN	NaN	NaN	NaN	NaN	NaN	NaN	NaN	NaN	+				binding;cation binding;ion binding;metal ion binding;transition metal ion binding;zinc ion binding		zf-CCCH	Znf_CCCH;Znf_RING;Znf_RING/FYVE/PHD;Znf_RING_CS	1	1	1	5.6	5.6	5.6	30.696	1	-2	0	0	0
445110	378240	1367500	570230	0	311430	1122300	333470	946620	1534600	616500	642270	747040	863820	0	570550	655580	635560	552990	711790	NaN	NaN	NaN	NaN	NaN	NaN	NaN	NaN	NaN	NaN							MRJP	6-blade_b-propeller_TolB-like;Royal_jelly/Protein_yellow	2	2	2	7.2	7.2	7.2	48.359	0	3.5515	7009600	3	0
296540	0	1453700	593700	746610	0	387310	629610	561140	0	275400	0	1254500	445150	758270	0	296720	932930	459790	0	NaN	NaN	NaN	NaN	NaN	NaN	NaN	NaN	NaN	NaN					structural constituent of cuticle;structural molecule activity		Chitin_bind_4;Prefoldin	Insect_cuticle;Prefoldin;Prefoldin_subunit_alpha	2	2	2	10.5	10.5	10.5	21.422	0.0022371	3.0282	4668600	11	0
14801000	9402000	25894000	24964000	23467000	9460000	13275000	12952000	24584000	31093000	17268000	10805000	19571000	21072000	20295000	14450000	9144500	17913000	18358000	22120000	NaN	NaN	NaN	NaN	NaN	NaN	NaN	NaN	NaN	NaN				amine metabolic process;aminoglycan catabolic process;aminoglycan metabolic process;carbohydrate catabolic process;carbohydrate metabolic process;catabolic process;chitin catabolic process;chitin metabolic process;macromolecule catabolic process;macromolecule metabolic process;metabolic process;nitrogen compound metabolic process;polysaccharide catabolic process;polysaccharide metabolic process;p…	catalytic activity;chitinase activity;hydrolase activity;hydrolase activity, acting on glycosyl bonds;hydrolase activity, hydrolyzing O-glycosyl compounds		Glyco_hydro_18	Chitinase_II;Chitinase_insertion;Glyco_hydro_catalytic_dom;Glyco_hydro18cat;Glycoside_hydrolase_SF;Imaginal_disc_gf	9	9	9	32.7	32.7	32.7	50.13	0	46.175	189890000	110	13
0	0	783920	0	0	0	0	0	0	0	0	0	647630	0	0	0	0	0	0	0	NaN	NaN	NaN	NaN	NaN	NaN	NaN	NaN	NaN	NaN	+								1	1	1	16.4	16.4	16.4	7.1105	1	-2	783920	1	0
734630	727120	975780	1064600	530270	325910	409590	509910	1480800	1130600	375450	603930	835400	954290	691740	510070	715380	701500	961090	880930	NaN	NaN	NaN	NaN	NaN	NaN	NaN	NaN	NaN	NaN							fn3;I-set	FN3_dom;Ig_I-set;Ig_sub;Ig_sub2;Ig-like_dom;Ig-like_fold	3	3	3	6.5	6.5	6.5	76.459	0	12.81	7889200	23	0
0	250900	274740	422580	445350	363670	703830	307580	600620	682670	0	322420	256190	364190	394080	401420	666740	396070	531030	368130	NaN	NaN	NaN	NaN	NaN	NaN	NaN	NaN	NaN	NaN							DUF2181	DUF2181	1	1	1	5.9	5.9	5.9	35.011	0	3.3105	4051900	3	0
1465100	1118800	5540500	2523500	3598700	0	3937600	1971800	3757300	1682200	1738100	1367000	2646600	2503500	2490600	0	3056500	2928300	2475200	4079000	NaN	NaN	NaN	NaN	NaN	NaN	NaN	NaN	NaN	NaN					binding;nucleic acid binding;nucleotide binding		RRM_1	HnRNP_R/Q_splicing_fac;Nucleotide-bd_a/b_plait;RRM_dom	4	4	4	10.7	10.7	10.7	57.97	0	4.7622	25595000	7	0
444689984	651569984	2517100032	1550400000	1245600000	1540899968	1430599936	1418300032	1123100032	3220199936	171590000	509440000	2266500096	1933500032	1179000064	320540000	731059968	1881600000	1402400000	3278200064	NaN	NaN	NaN	NaN	NaN	NaN	NaN	NaN	NaN	NaN									3	3	3	27.1	27.1	27.1	23.618	0	92.168	15142000000	1250	27
142920	407080	0	449920	0	247690	789890	526970	784880	313650	142920	519930	0	409590	0	303200	663880	747530	615690	179630	NaN	NaN	NaN	NaN	NaN	NaN	NaN	NaN	NaN	NaN									1	1	1	21.4	21.4	21.4	10.656	0	3.6561	3663000	20	0
44669000	33602000	76334000	30370000	43571000	32791000	63465000	46865000	52351000	53564000	46910000	43301000	62730000	28888000	41460000	39535000	54562000	68134000	42050000	24792000	NaN	NaN	NaN	NaN	NaN	NaN	NaN	NaN	NaN	NaN									3	3	3	64.9	64.9	64.9	7.7514	0	25.801	477580000	180	20
815410	886930	3739300	1272000	2894900	504730	984030	1275500	1676500	5456800	1196500	1109800	2109000	1362300	2013700	1869900	1114300	1383200	1240700	3305200	NaN	NaN	NaN	NaN	NaN	NaN	NaN	NaN	NaN	NaN					catalytic activity;transferase activity;transferase activity, transferring acyl groups;transferase activity, transferring acyl groups other than amino-acyl groups		Thiolase_C;Thiolase_N	Thiolase;Thiolase_acyl_enz_int_AS;Thiolase_AS;Thiolase_C;Thiolase_CS;Thiolase_N;Thiolase-like;Thiolase-like_subgr	6	6	6	17.8	17.8	17.8	50.918	0	12.515	19506000	10	0
10881000	9580800	7466800	8585500	7132400	10092000	13282000	6319900	12141000	11553000	10781000	13069000	6182800	9078500	7092700	9697600	10342000	9518300	10350000	6547800	NaN	NaN	NaN	NaN	NaN	NaN	NaN	NaN	NaN	NaN				cellular metabolic process;cellular process;metabolic process;phosphate-containing compound metabolic process;phosphorus metabolic process	binding;catalytic activity;cation binding;hydrolase activity;hydrolase activity, acting on acid anhydrides;hydrolase activity, acting on acid anhydrides, in phosphorus-containing anhydrides;inorganic diphosphatase activity;ion binding;magnesium ion binding;metal ion binding;pyrophosphatase activity	cell part;cytoplasm;intracellular part	Pyrophosphatase	Pyrophosphatase	7	7	7	27.4	27.4	27.4	37.661	0	77.313	97034000	97	13
0	0	0	0	0	0	0	0	0	0	0	0	0	0	0	0	0	0	0	0	NaN	NaN	NaN	NaN	NaN	NaN	NaN	NaN	NaN	NaN	+						NARP1;NatB_MDM20	N-acetylTrfase_B_cplx_non-cat;NatA_aux_su;TPR-contain_dom;TPR-like_helical_dom	1	1	1	1.7	1.7	1.7	103.61	1	-2	0	0	0
0	0	0	0	0	0	0	0	0	0	0	0	0	0	0	0	0	0	0	0	NaN	NaN	NaN	NaN	NaN	NaN	NaN	NaN	NaN	NaN	+								1	1	1	50	50	50	3.5402	1	-2	0	0	0
29529000	19818000	45544000	30265000	22349000	16043000	24226000	15234000	48614000	59246000	28653000	26181000	34410000	27855000	23461000	22007000	23244000	19783000	34647000	34668000	NaN	NaN	NaN	NaN	NaN	NaN	NaN	NaN	NaN	NaN				ATP hydrolysis coupled proton transport;ATP metabolic process;cation transport;cellular metabolic process;cellular nitrogen compound metabolic process;cellular process;energy coupled proton transport, against electrochemical gradient;establishment of localization;heterocycle metabolic process;hydrogen transport;ion transmembrane transport;ion transport;metabolic process;monovalent inorganic catio…	active transmembrane transporter activity;adenyl nucleotide binding;adenyl ribonucleotide binding;ATP binding;ATPase activity;ATPase activity, coupled;ATPase activity, coupled to movement of substances;ATPase activity, coupled to transmembrane movement of ions;ATPase activity, coupled to transmembrane movement of substances;binding;catalytic activity;cation transmembrane transporter activity;cati…	cell part;macromolecular complex;membrane part;protein complex;proton-transporting two-sector ATPase complex, catalytic domain;proton-transporting V-type ATPase, V1 domain	ATP-synt_ab;ATP-synt_ab_C;ATP-synt_ab_N	ATPase_a/bsu_AS;ATPase_F1/V1/A1_a/bsu_nucl-bd;ATPase_F1/V1/A1-cplx_a/bsu_C;ATPase_F1_a/bsu_N;ATPase_F1_bsu/V1_C;ATPase_V1-cplx_asu;P-loop_NTPase;V-ATPase_asu	27	27	26	51.5	51.5	49.5	68.372	0	155.35	310870000	394	36
5494900	3838100	14952000	7507600	8891000	5139700	10509000	6065500	10555000	23060000	5443900	5740000	10860000	8924200	10061000	6777400	7628400	8097700	8096400	11814000	NaN	NaN	NaN	NaN	NaN	NaN	NaN	NaN	NaN	NaN					binding;lipid binding;phospholipid binding;structural constituent of cytoskeleton;structural molecule activity	cell cortex part;cell part;cytoplasmic part;cytoskeletal part;intracellular organelle part;intracellular part;organelle part;spectrin	CH;Spectrin	Actinin_actin-bd_CS;CH-domain;PH_domain;PH_dom-spectrin-type;PH_like_dom;Spectrin/alpha-actinin;Spectrin_bsu;Spectrin_repeat	18	18	18	10.7	10.7	10.7	277.75	0	70.815	96013000	111	5
1809300	1499200	1395200	1987100	1669600	1423100	2853000	1078600	3989400	2345300	1754200	1924800	1329900	1860200	2077000	1609700	2160800	1513700	3007800	1213500	NaN	NaN	NaN	NaN	NaN	NaN	NaN	NaN	NaN	NaN				catabolic process;cellular catabolic process;cellular macromolecule catabolic process;cellular macromolecule metabolic process;cellular metabolic process;cellular process;macromolecule catabolic process;macromolecule metabolic process;metabolic process;modification-dependent macromolecule catabolic process;modification-dependent protein catabolic process;primary metabolic process;protein metaboli…	catalytic activity;endopeptidase activity;hydrolase activity;peptidase activity;peptidase activity, acting on L-amino acid peptides;threonine-type endopeptidase activity;threonine-type peptidase activity	cell part;cytoplasm;intracellular membrane-bounded organelle;intracellular organelle;intracellular part;macromolecular complex;membrane-bounded organelle;nucleus;organelle;proteasome core complex, alpha-subunit complex;protein complex	Proteasome;Proteasome_A_N	Ntn_hydrolases_N;Proteasome_asu_N;Proteasome_sua/b;Proteasome_suA-type	3	3	3	15.4	15.4	15.4	27.955	0	6.6717	20050000	15	0
850220	843680	1788200	925240	1465400	625720	646030	871770	1314600	1009400	850220	1077600	1477300	842290	1424800	765940	542980	1236600	1031200	578070	NaN	NaN	NaN	NaN	NaN	NaN	NaN	NaN	NaN	NaN					binding;odorant binding		PBP_GOBP	PBP_GOBP;PBP_GOBP_dom	1	1	1	8.4	8.4	8.4	16.62	0	7.9514	10340000	37	3
1038500	581220	1514000	3000100	5120500	734850	2475400	1323000	2085200	5069500	1410400	1142400	2074100	1881100	3144300	1364000	2669400	1922300	1952000	2577100	NaN	NaN	NaN	NaN	NaN	NaN	NaN	NaN	NaN	NaN					binding;odorant binding		PBP_GOBP	PBP_GOBP;PBP_GOBP_dom	4	4	1	30.8	30.8	5.5	16.809	0	10.481	22942000	55	4
4675900	2912600	4233000	2927800	2978000	857060	4969900	1456300	6716800	6380400	4270300	3522300	3150700	2433100	2834300	1960900	3910500	3196800	4929500	3387600	NaN	NaN	NaN	NaN	NaN	NaN	NaN	NaN	NaN	NaN									3	3	3	16.8	16.8	16.8	25.157	0	20.611	38108000	28	6
0	0	0	0	0	0	0	0	0	0	0	0	0	0	0	0	0	0	0	0	NaN	NaN	NaN	NaN	NaN	NaN	NaN	NaN	NaN	NaN	+				binding;cation binding;ion binding;metal ion binding			Znf_C2H2	1	1	1	11.8	11.8	11.8	15.055	1	-2	0	0	0
5374200	4492800	3860600	3145500	3132500	2798500	2713600	2822000	9073700	4087700	4561600	4596900	2829000	3939200	4233300	3332500	3061300	5568000	4553400	2704500	NaN	NaN	NaN	NaN	NaN	NaN	NaN	NaN	NaN	NaN									4	4	4	50.8	50.8	50.8	7.6836	0	44.76	41501000	48	2
9959300	6341100	5879100	7838500	11302000	8405600	14434000	5881300	7340700	9089700	16786000	6692200	4710100	7303100	10832000	9972900	7176300	9184800	5056000	5055000	NaN	NaN	NaN	NaN	NaN	NaN	NaN	NaN	NaN	NaN							HSP20	A-crystallin/Hsp20_dom;Alpha-crystallin/HSP;HSP20-like_chaperone	6	6	6	30.4	30.4	30.4	20.532	0	39.867	86471000	104	12
900770	697330	1872300	1822800	1902300	409110	1467500	758780	1784800	2493900	862770	662080	1265300	1682400	2339600	890360	912500	913020	1184900	1773200	NaN	NaN	NaN	NaN	NaN	NaN	NaN	NaN	NaN	NaN					catalytic activity;transferase activity;transferase activity, transferring acyl groups		2-oxoacid_dh;Biotin_lipoyl;E3_binding	2-oxoA_DH_lipoyl-BS;2-oxoacid_DH_actylTfrase;Biotin_lipoyl;CAT-like_dom;E3-bd;Single_hybrid_motif	3	3	3	5.6	5.6	5.6	66.914	0	3.7518	14110000	7	0
108700	296760	438450	495960	0	0	149270	255960	475100	498350	281470	311500	312100	354940	0	0	329600	239110	275890	267960	NaN	NaN	NaN	NaN	NaN	NaN	NaN	NaN	NaN	NaN				carbohydrate metabolic process;cellular lipid metabolic process;cellular metabolic process;cellular process;lipid metabolic process;membrane lipid metabolic process;metabolic process;primary metabolic process;sphingolipid metabolic process	catalytic activity;ceramidase activity;glucosylceramidase activity;hydrolase activity;hydrolase activity, acting on carbon-nitrogen (but not peptide) bonds;hydrolase activity, acting on carbon-nitrogen (but not peptide) bonds, in linear amides;hydrolase activity, acting on glycosyl bonds;hydrolase activity, hydrolyzing O-glycosyl compounds		Glyco_hydro_30	Glyco_hydro_13_b;Glyco_hydro_30;Glyco_hydro_catalytic_dom;Glycoside_hydrolase_SF	2	2	2	5.6	5.6	5.6	59.305	0.004415	2.9123	2718600	6	0
10669000	8898300	630930	6458200	3999200	5980200	2558900	2728000	5296100	6994700	6330400	5518500	2218500	3941100	4577000	10760000	9271000	5193800	3690100	2323600	NaN	NaN	NaN	NaN	NaN	NaN	NaN	NaN	NaN	NaN							Ank_2	Ankyrin_rpt;Ankyrin_rpt-contain_dom	3	3	3	41.1	41.1	41.1	13.78	0	16.035	54213000	32	5
1011600	1122600	2284500	449090	1518100	1234900	2751500	1186600	1782700	1039400	743390	896090	2473600	1472800	1088100	643370	1245700	1267300	1376200	2512300	NaN	NaN	NaN	NaN	NaN	NaN	NaN	NaN	NaN	NaN							GST_C_3;GST_N_3	FAX;Glutathione_S-Trfase_N;Glutathione-S-Trfase_C-like;GST_C;Thioredoxin-like_fold	2	2	2	6.6	6.6	6.6	44.665	0	3.6792	14381000	10	0
30283000	29380000	16975000	25423000	27643000	17546000	35274000	12991000	23784000	24118000	30462000	38031000	14495000	22625000	26084000	23243000	28255000	18242000	18871000	13569000	NaN	NaN	NaN	NaN	NaN	NaN	NaN	NaN	NaN	NaN									11	11	11	31.3	31.3	31.3	51.132	0	31.944	243420000	136	14
1390500	1032200	2252300	4644900	2414100	1376200	2929400	2010000	2105400	5349100	1816500	1722300	2430800	2803300	1926100	2200600	3216300	1835400	2157500	2749600	NaN	NaN	NaN	NaN	NaN	NaN	NaN	NaN	NaN	NaN					catalytic activity;cation transmembrane transporter activity;cytochrome-c oxidase activity;heme-copper terminal oxidase activity;hydrogen ion transmembrane transporter activity;inorganic cation transmembrane transporter activity;ion transmembrane transporter activity;monovalent inorganic cation transmembrane transporter activity;oxidoreductase activity;oxidoreductase activity, acting on a heme gr…	cell part;cytoplasmic part;intracellular organelle part;intracellular part;macromolecular complex;membrane part;mitochondrial membrane part;mitochondrial part;mitochondrial respiratory chain complex IV;organelle part;protein complex;respiratory chain complex IV	COX6A	Cyt_c_oxidase_su6a	3	3	3	28.9	28.9	28.9	13.389	0	4.83	25504000	20	0
0	0	643810	179210	389490	0	205410	185780	401140	1008500	0	0	585110	149630	416610	0	156120	214400	244900	635370	NaN	NaN	NaN	NaN	NaN	NaN	NaN	NaN	NaN	NaN						extracellular region	Transferrin	Transferrin_Fe_BS;Transferrin-like_dom	1	1	1	1.9	1.9	1.9	94.585	0.0061475	2.5368	3013300	4	0
1066000	597010	1260600	1269700	1483500	620260	597050	169890	1376500	2095000	800280	644540	994710	1137800	1436300	833150	452680	721240	1055500	1173800	NaN	NaN	NaN	NaN	NaN	NaN	NaN	NaN	NaN	NaN				catabolic process;cellular catabolic process;cellular macromolecule catabolic process;cellular macromolecule metabolic process;cellular metabolic process;cellular process;macromolecule catabolic process;macromolecule metabolic process;metabolic process;modification-dependent macromolecule catabolic process;modification-dependent protein catabolic process;primary metabolic process;protein metaboli…	catalytic activity;endopeptidase activity;hydrolase activity;peptidase activity;peptidase activity, acting on L-amino acid peptides;threonine-type endopeptidase activity;threonine-type peptidase activity	cell part;cytoplasm;intracellular membrane-bounded organelle;intracellular organelle;intracellular part;macromolecular complex;membrane-bounded organelle;nucleus;organelle;proteasome core complex, alpha-subunit complex;protein complex	Proteasome;Proteasome_A_N	Ntn_hydrolases_N;Proteasome_asu_N;Proteasome_sua/b;Proteasome_suA-type	2	2	2	9	9	9	25.8	0	5.2342	10536000	13	0
964610	0	652320	522070	778370	340050	0	0	135880	574610	775030	0	501580	463080	737400	407960	0	0	381830	320640	NaN	NaN	NaN	NaN	NaN	NaN	NaN	NaN	NaN	NaN							LRR_1;LRR_8;LRRNT	Leu-rich_rpt;Leu-rich_rpt_typical-subtyp;LRR-contain_N	2	2	2	4	4	4	75.705	0	3.425	3967900	11	4
2289200	1916600	1550300	2145500	1496000	2894100	3340700	1479400	2379700	3465600	2169800	2192200	1574000	1750500	1742700	2794300	3666000	1623000	2437200	1776400	NaN	NaN	NaN	NaN	NaN	NaN	NaN	NaN	NaN	NaN							WD40	Gprotein_B;G-protein_beta_WD-40_rep;Guanine_nucleotide-bd_bsu;WD40/YVTN_repeat-like_dom;WD40_repeat;WD40_repeat_CS;WD40_repeat_dom	2	2	2	7	7	7	37.37	0	18.869	22957000	15	2
11398000	8978700	7678800	7592800	5348700	6852900	10228000	7220000	13928000	8983800	11256000	13311000	6960400	7073600	6063500	7432100	8082300	9548800	9708400	4911100	NaN	NaN	NaN	NaN	NaN	NaN	NaN	NaN	NaN	NaN							DJ-1_PfpI	Class_I_gatase-like;DJ1;ThiJ/PfpI	8	8	8	52.2	52.2	52.2	20.172	0	16.318	88209000	40	3
1056800	487260	1351900	1074000	1869700	1049400	497730	686550	1975000	2614500	1343100	839060	1108000	797010	1808800	1110600	641950	887320	1262500	1516800	NaN	NaN	NaN	NaN	NaN	NaN	NaN	NaN	NaN	NaN					adenyl nucleotide binding;adenyl ribonucleotide binding;ATP binding;binding;nucleotide binding;purine nucleotide binding;purine ribonucleoside triphosphate binding;purine ribonucleotide binding;ribonucleotide binding		HSP70	Hsp_70_fam;HSP70_C;HSP70_peptide-bd	5	5	5	7.6	7.6	7.6	111.43	0	12.67	12663000	17	1
695150	425130	217930	180720	765250	568860	1813700	1277300	1505100	1852700	787550	696040	934110	768130	859650	788230	879470	1115600	730870	1041500	NaN	NaN	NaN	NaN	NaN	NaN	NaN	NaN	NaN	NaN					catalytic activity;oxidoreductase activity		adh_short	DH_sc/Rdtase_SDR;Glc/ribitol_DH;NAD(P)-bd_dom	3	3	3	15.8	15.8	15.8	29.221	0.0043197	2.8307	9301900	4	0
1200600	1537900	1601100	2271800	1420100	1087700	1778200	1557300	2671500	4044200	1238300	1693600	1778000	2373000	1363300	1235900	1491600	1743400	2140500	2325700	NaN	NaN	NaN	NaN	NaN	NaN	NaN	NaN	NaN	NaN					cAMP-dependent protein kinase regulator activity;enzyme regulator activity;kinase regulator activity;protein kinase regulator activity	cAMP-dependent protein kinase complex;cell part;intracellular part;macromolecular complex;protein complex	cNMP_binding	cAMP/cGMP_kin;cAMP_dep_PK_reg_su;cAMP_dep_PK_reg_su_I/II_a/b;cNMP-bd_CS;cNMP-bd_dom;cNMP-bd-like;RmlC-like_jellyroll	5	5	5	16.2	16.2	16.2	43.867	0	47.675	19170000	43	5
0	0	307260	405940	0	107640	225130	200780	222590	647790	0	0	239460	378480	0	141710	193790	262560	178830	379950	NaN	NaN	NaN	NaN	NaN	NaN	NaN	NaN	NaN	NaN					catalytic activity;NADH dehydrogenase (quinone) activity;NADH dehydrogenase (ubiquinone) activity;NADH dehydrogenase activity;oxidoreductase activity;oxidoreductase activity, acting on NADH or NADPH;oxidoreductase activity, acting on NADH or NADPH, quinone or similar compound as acceptor	cell part;cytoplasmic part;intracellular membrane-bounded organelle;intracellular organelle;intracellular part;membrane-bounded organelle;mitochondrion;organelle	NDUF_B7	NADH_UbQ_OxRdtase_B18_su	1	1	1	19	19	19	14.61	0	3.1715	2117100	8	0
305430	230830	0	417730	0	0	398040	225800	512910	591060	305430	294830	0	380280	0	0	334550	320300	402340	338500	NaN	NaN	NaN	NaN	NaN	NaN	NaN	NaN	NaN	NaN					acetyltransferase activity;catalytic activity;N-acetyltransferase activity;N-acyltransferase activity;transferase activity;transferase activity, transferring acyl groups;transferase activity, transferring acyl groups other than amino-acyl groups		Acetyltransf_1	Acyl_CoA_acyltransferase;GNAT_dom	1	1	1	5.6	5.6	5.6	27.981	0	13.673	2681800	11	2
13127000	16781000	25462000	34659000	13973000	15915000	17592000	19886000	20442000	48518000	17559000	23051000	25856000	21733000	17816000	17335000	17855000	23982000	19129000	22716000	NaN	NaN	NaN	NaN	NaN	NaN	NaN	NaN	NaN	NaN				cellular macromolecule metabolic process;cellular metabolic process;cellular process;cellular protein metabolic process;macromolecule metabolic process;metabolic process;primary metabolic process;protein folding;protein metabolic process	adenyl nucleotide binding;adenyl ribonucleotide binding;ATP binding;binding;nucleotide binding;purine nucleotide binding;purine ribonucleoside triphosphate binding;purine ribonucleotide binding;ribonucleotide binding	cell part;cytoplasm;intracellular part	Cpn10	Chaperonin_Cpn10;Chaprnonin_Cpn10_CS;GroES-like	9	9	9	80.8	80.8	80.8	11.403	0	23.931	226350000	131	9
853030	331200	196500	672500	947690	790150	2316600	304080	999390	866750	527160	971190	424500	417730	947950	995050	2003100	443760	522760	344830	NaN	NaN	NaN	NaN	NaN	NaN	NaN	NaN	NaN	NaN							CS	CS_dom;HSP20-like_chaperone	2	2	2	9.7	9.7	9.7	20.122	0	6.0494	8277900	29	2
64062000	60335000	52030000	75542000	71452000	51141000	101900000	53794000	88352000	91550000	63907000	73117000	48914000	69847000	66430000	75998000	75842000	75351000	66470000	50526000	NaN	NaN	NaN	NaN	NaN	NaN	NaN	NaN	NaN	NaN				cellular macromolecule metabolic process;cellular metabolic process;cellular process;cellular protein metabolic process;macromolecule metabolic process;metabolic process;primary metabolic process;protein folding;protein metabolic process;protein refolding	adenyl nucleotide binding;adenyl ribonucleotide binding;ATP binding;binding;nucleotide binding;purine nucleotide binding;purine ribonucleoside triphosphate binding;purine ribonucleotide binding;ribonucleotide binding	cell part;cytoplasm;intracellular part	Cpn60_TCP1	Chaperonin_Cpn60_CS;Chaprnin_Cpn60;Cpn60/TCP-1;GroEL-like_apical_dom;GROEL-like_equatorial	30	30	30	58.2	58.2	58.2	60.412	0	193.45	710160000	566	53
1698200	1734800	2549400	0	2764400	3441200	3408600	2968400	4107200	5843700	1698200	2215700	2106200	0	2687800	4212400	2864800	4210900	3221900	3346700	NaN	NaN	NaN	NaN	NaN	NaN	NaN	NaN	NaN	NaN									2	2	2	9.3	9.3	9.3	27.358	0	58.926	28516000	17	1
2941900	1752100	1989400	0	638370	166770	0	914400	2734800	0	3792200	1445000	1176200	0	614540	292810	0	1004500	2765300	0	NaN	NaN	NaN	NaN	NaN	NaN	NaN	NaN	NaN	NaN					adenyl nucleotide binding;adenyl ribonucleotide binding;ATP binding;binding;catalytic activity;kinase activity;nucleotide binding;purine nucleotide binding;purine ribonucleoside triphosphate binding;purine ribonucleotide binding;ribonucleotide binding;transferase activity;transferase activity, transferring phosphorus-containing groups		ATP-gua_Ptrans;ATP-gua_PtransN	ATP-guanido_PTrfase;ATP-guanido_PTrfase_AS;ATP-guanido_PTrfase_cat;ATP-guanido_PTrfase_N;Gln_synth/guanido_kin_cat_dom	21	1	1	52.7	2.3	2.3	43.411	0.0063291	2.6414	11138000	3	1
0	0	0	0	0	0	0	0	0	0	0	0	0	0	0	0	0	0	0	0	NaN	NaN	NaN	NaN	NaN	NaN	NaN	NaN	NaN	NaN	+								1	1	1	12.3	12.3	12.3	7.6128	1	-2	0	0	0
2529500	1484800	19872000	3875700	9140300	2915700	4094500	3753900	3535800	37326000	2003200	1845600	16615000	4586400	9336600	2901000	3082200	7321100	3788700	18264000	NaN	NaN	NaN	NaN	NaN	NaN	NaN	NaN	NaN	NaN					catalytic activity;transferase activity;transferase activity, transferring glycosyl groups;transferase activity, transferring hexosyl groups		UDPGT	UDP_glucos_trans	9	9	9	27.2	27.2	27.2	61.445	0	76.637	88528000	125	1
97994000	69598000	254660000	117240000	165900000	74501000	177000000	86027000	179470000	363030016	111100000	100670000	203970000	108020000	161980000	97493000	138360000	126330000	134430000	188150000	NaN	NaN	NaN	NaN	NaN	NaN	NaN	NaN	NaN	NaN					lipid transporter activity;substrate-specific transporter activity;transporter activity		DUF1081;DUF1943;Vitellogenin_N;VWD	ARM-type_fold;Lipid_transp_b-sht_shell;Lipid_transpt_N;Lipid_transpt_open_b-sht;Vitellinogen_b-sht_N;Vitellinogen_open_b-sht;Vitellinogen_open_b-sht_sub1;Vitellinogen_open_b-sht_sub2;Vitellinogen_superhlx;VWF_type-D	91	91	91	31.3	31.3	31.3	367.61	0	323.31	1585400000	827	55
14728000	9459700	20597000	16294000	18914000	10709000	17779000	8683100	16315000	27318000	15159000	11125000	16120000	14278000	15329000	15819000	15111000	14572000	13658000	14690000	NaN	NaN	NaN	NaN	NaN	NaN	NaN	NaN	NaN	NaN					catalytic activity;transferase activity;transferase activity, transferring phosphorus-containing groups		EcKinase	CHK_kinase-like;DUF227;Kinase-like_dom	18	18	18	56.1	56.1	56.1	48.37	0	78.412	160800000	194	16
0	0	816760	380980	410650	0	0	185100	0	995250	0	0	519160	372210	399360	0	0	323850	0	638830	NaN	NaN	NaN	NaN	NaN	NaN	NaN	NaN	NaN	NaN					binding;nucleic acid binding;nucleotide binding;RNA binding		PABP;RRM_1	Nucleotide-bd_a/b_plait;PABP_HYD;RRM_dom	1	1	1	1.8	1.8	1.8	66.726	0.0043384	2.8612	2788700	2	0
1199100	1178100	1114300	2129900	1530700	1769200	1576200	1290300	2463100	2332800	1174300	1385500	882280	1776100	1298000	2421800	1371800	2086500	1869800	1374600	NaN	NaN	NaN	NaN	NaN	NaN	NaN	NaN	NaN	NaN				cellular metabolic process;cellular process;electron transport chain;generation of precursor metabolites and energy;metabolic process;mitochondrial electron transport, ubiquinol to cytochrome c;oxidation-reduction process;respiratory electron transport chain		cell part;cytoplasmic part;intracellular organelle part;intracellular part;macromolecular complex;membrane part;mitochondrial membrane part;mitochondrial part;mitochondrial respiratory chain complex III;organelle part;protein complex;respiratory chain complex III	UCR_14kD	QCR7	4	4	4	30	30	30	13.508	0	22.444	16584000	81	6
2445400	2894300	2378600	2316100	3198800	3007600	5337000	2013300	6705600	3729300	2447900	4171500	2478200	2914900	2508700	3883400	3958000	2779100	3853600	2749900	NaN	NaN	NaN	NaN	NaN	NaN	NaN	NaN	NaN	NaN				biological regulation;cell redox homeostasis;cellular homeostasis;cellular process;homeostatic process;regulation of biological process;regulation of biological quality;regulation of cellular process	catalytic activity;isomerase activity		Thioredoxin	Disulphide_isomerase;Thioredoxin_CS;Thioredoxin_domain;Thioredoxin-like_fold	7	7	7	21.8	21.8	21.8	47.195	0	29.332	34026000	56	3
469750	572960	577340	775990	1248300	946980	1554100	918180	1218300	1366900	733680	915730	739290	773310	1119400	1152500	1007600	1091200	875910	696450	NaN	NaN	NaN	NaN	NaN	NaN	NaN	NaN	NaN	NaN				biosynthetic process;cellular biosynthetic process;cellular metabolic process;cellular nitrogen compound biosynthetic process;cellular nitrogen compound metabolic process;cellular process;flavin-containing compound biosynthetic process;flavin-containing compound metabolic process;heterocycle biosynthetic process;heterocycle metabolic process;metabolic process;nitrogen compound metabolic process;r…	catalytic activity;kinase activity;phosphotransferase activity, alcohol group as acceptor;riboflavin kinase activity;transferase activity;transferase activity, transferring phosphorus-containing groups		Flavokinase	Riboflavin_kinase;Riboflavin_kinase_bac/euk;Riboflavin_kinase_domain	2	2	2	15	15	15	16.9	0	6.0745	9648800	7	0
998730	0	0	0	0	0	455970	216000	0	0	0	0	0	0	0	0	0	306400	0	0	NaN	NaN	NaN	NaN	NaN	NaN	NaN	NaN	NaN	NaN	+			biosynthetic process;cellular biosynthetic process;cellular macromolecule biosynthetic process;cellular macromolecule metabolic process;cellular metabolic process;cellular nitrogen compound metabolic process;cellular process;DNA metabolic process;DNA replication;macromolecule biosynthetic process;macromolecule metabolic process;metabolic process;nitrogen compound metabolic process;nucleic acid me…	adenyl nucleotide binding;adenyl ribonucleotide binding;ATP binding;binding;catalytic activity;DNA polymerase activity;DNA-directed DNA polymerase activity;nucleotide binding;nucleotidyltransferase activity;purine nucleotide binding;purine ribonucleoside triphosphate binding;purine ribonucleotide binding;ribonucleotide binding;transferase activity;transferase activity, transferring phosphorus-con…	cell part;DNA polymerase complex;DNA polymerase III complex;intracellular part;macromolecular complex;protein complex		AAA+_ATPase;ClpA/B;DNA_pol_III_sug/sutau;P-loop_NTPase	1	1	1	4.3	4.3	4.3	26.13	1	-2	1670700	0	0
1945200	1011300	2238800	1944400	1774700	744790	944870	983780	1753400	3683400	2795300	1001800	1974400	1063600	1319400	2054200	797880	1336600	1131300	1694000	NaN	NaN	NaN	NaN	NaN	NaN	NaN	NaN	NaN	NaN				carbohydrate metabolic process;metabolic process;primary metabolic process	binding;catalytic activity;cation binding;intramolecular transferase activity;intramolecular transferase activity, phosphotransferases;ion binding;isomerase activity;magnesium ion binding;metal ion binding		PGM_PMM_I;PGM_PMM_II;PGM_PMM_III;PGM_PMM_IV	A-D-PHexomutase_a/b/a-I;A-D-PHexomutase_a/b/a-I/II/III;A-D-PHexomutase_a/b/a-II;A-D-PHexomutase_a/b/a-III;A-D-PHexomutase_C;A-D-PHexomutase_CS;Alpha-D-phosphohexomutase_SF	4	4	4	9.2	9.2	9.2	61.958	0	11.21	17025000	15	4
2191600	1957700	6068400	3432600	2263400	1639900	2479500	1582500	2740400	9874100	2280600	2374100	4743300	3575400	2373500	2229500	2184700	2639300	2187800	4583800	NaN	NaN	NaN	NaN	NaN	NaN	NaN	NaN	NaN	NaN				amine metabolic process;biosynthetic process;carboxylic acid metabolic process;cellular amine metabolic process;cellular amino acid metabolic process;cellular ketone metabolic process;cellular metabolic process;cellular nitrogen compound metabolic process;cellular process;metabolic process;nitrogen compound metabolic process;organic acid metabolic process;oxoacid metabolic process;primary metabol…	binding;catalytic activity;cofactor binding;L-aspartate:2-oxoglutarate aminotransferase activity;L-phenylalanine aminotransferase activity;L-phenylalanine:2-oxoglutarate aminotransferase activity;pyridoxal phosphate binding;transaminase activity;transferase activity;transferase activity, transferring nitrogenous groups;vitamin B6 binding;vitamin binding		Aminotran_1_2	Aminotransferase_I/II;Asp_trans;NHTrfase_class1_PyrdxlP-BS;PyrdxlP-dep_Trfase;PyrdxlP-dep_Trfase_major_sub1;PyrdxlP-dep_Trfase_major_sub2	4	4	4	16.7	16.7	16.7	41.526	0	16.712	34230000	70	3
928870	971760	7258500	1365800	1845500	0	319830	1099800	2365600	4247900	862620	1046500	6207200	1047700	1338000	0	1298200	1218800	1303500	2999200	NaN	NaN	NaN	NaN	NaN	NaN	NaN	NaN	NaN	NaN				establishment of localization;transport		cell part;integral to membrane;intrinsic to membrane;membrane part	Mito_carr	Mitochondrial_sb/sol_carrier;Mt_carrier_dom	2	2	2	6.8	6.8	6.8	39.129	0	5.0814	20404000	5	0
23619000	14255000	18636000	23891000	25515000	18326000	32355000	13891000	24718000	29976000	24251000	19136000	15149000	20645000	24194000	23167000	25674000	22557000	18518000	16377000	NaN	NaN	NaN	NaN	NaN	NaN	NaN	NaN	NaN	NaN				alcohol catabolic process;alcohol metabolic process;carbohydrate catabolic process;carbohydrate metabolic process;catabolic process;cellular carbohydrate catabolic process;cellular carbohydrate metabolic process;cellular metabolic process;cellular process;generation of precursor metabolites and energy;glucose catabolic process;glucose metabolic process;glycolysis;hexose catabolic process;hexose m…	binding;carbon-oxygen lyase activity;catalytic activity;cation binding;hydro-lyase activity;ion binding;lyase activity;magnesium ion binding;metal ion binding;phosphopyruvate hydratase activity	cell part;cytoplasmic part;cytosolic part;intracellular part;macromolecular complex;phosphopyruvate hydratase complex;protein complex	Enolase_C;Enolase_N	Enolase;Enolase_C;Enolase_C-like;Enolase_N;Enolase_N_like	12	12	12	42.3	42.3	42.3	39.788	0	177.21	225180000	280	27
236740	520250	215310	439440	163120	48794	190690	81840	312210	568100	161290	347030	271590	329550	242160	81064	244700	177260	373940	315530	NaN	NaN	NaN	NaN	NaN	NaN	NaN	NaN	NaN	NaN					binding;calcium ion binding;cation binding;ion binding;metal ion binding		EF-hand_6;EF-hand_7	EF_Hand_1_Ca_BS;EF_hand_dom;EF-hand-dom_pair	2	2	2	17.4	17.4	17.4	17.569	0	6.0215	2776500	28	0
469010	396460	695010	661530	264630	203100	292350	271050	658130	936510	345100	540190	316170	622650	385060	378510	376290	262460	503000	611050	NaN	NaN	NaN	NaN	NaN	NaN	NaN	NaN	NaN	NaN				biosynthetic process;cellular biosynthetic process;cellular metabolic process;cellular process;heterocycle metabolic process;metabolic process;pyridoxine biosynthetic process;pyridoxine metabolic process;small molecule biosynthetic process;small molecule metabolic process;vitamin B6 biosynthetic process;vitamin B6 metabolic process;vitamin biosynthetic process;vitamin metabolic process;water-solu…	binding;catalytic activity;coenzyme binding;cofactor binding;FMN binding;nucleotide binding;oxidoreductase activity;oxidoreductase activity, acting on the CH-NH2 group of donors;oxidoreductase activity, acting on the CH-NH2 group of donors, oxygen as acceptor;pyridoxamine-phosphate oxidase activity		PNPOx_C;Pyridox_oxidase	Pyridox_Oxase;Pyridox_Oxase_FMN-bd;Pyridoxamine_oxidase_dimer_C;Split_barrel_FMN-bd	2	2	2	9.9	9.9	9.9	30.041	0	3.4959	4847800	7	0
0	0	0	0	0	0	0	0	0	0	0	0	0	0	0	0	0	0	0	0	NaN	NaN	NaN	NaN	NaN	NaN	NaN	NaN	NaN	NaN	+								1	1	1	3.2	3.2	3.2	30.429	1	-2	0	1	0
0	0	0	0	0	0	257930	0	128770	454620	0	0	0	0	0	0	216790	0	101010	260360	NaN	NaN	NaN	NaN	NaN	NaN	NaN	NaN	NaN	NaN				biosynthetic process;cellular biosynthetic process;cellular macromolecule biosynthetic process;cellular macromolecule metabolic process;cellular metabolic process;cellular process;cellular protein metabolic process;macromolecule biosynthetic process;macromolecule metabolic process;metabolic process;primary metabolic process;protein metabolic process;translation	structural constituent of ribosome;structural molecule activity	cell part;cytoplasmic part;intracellular non-membrane-bounded organelle;intracellular organelle;intracellular part;macromolecular complex;non-membrane-bounded organelle;organelle;ribonucleoprotein complex;ribosome	Ribosomal_L31e	Ribosomal_L31e;Ribosomal_L31e_CS;Ribosomal_L31e_dom	1	1	1	11.4	11.4	11.4	14.231	0	8.9893	841320	4	0
260560	177070	106230	339820	0	0	648260	0	597190	224570	225950	213410	208500	302250	0	0	476250	0	413690	185700	NaN	NaN	NaN	NaN	NaN	NaN	NaN	NaN	NaN	NaN							Calponin;CH	Calponin_repeat;CH-domain;SM22_calponin	3	3	3	14.7	14.7	14.7	20.464	0	6.5623	2353700	8	0
3551900	3268900	413860	3520900	2640500	1799600	1828100	2583300	5331800	4418700	3061200	4406300	1576100	2752100	2745600	2395500	1670900	3286800	3813400	2250600	NaN	NaN	NaN	NaN	NaN	NaN	NaN	NaN	NaN	NaN					catalytic activity;cysteine-type peptidase activity;hydrolase activity;peptidase activity;peptidase activity, acting on L-amino acid peptides		Inhibitor_I29;Peptidase_C1	Pept_asp_AS;Pept_cys_AS;Pept_his_AS;Peptidase_C1A;Peptidase_C1A_C;Prot_inhib_I29	2	2	2	4.7	4.7	4.7	38.113	0.0042463	2.7375	29357000	11	2
399380	359660	773290	428660	544190	383220	403570	235730	491520	911550	399380	459370	638850	390230	529110	469100	339190	334390	385570	522050	NaN	NaN	NaN	NaN	NaN	NaN	NaN	NaN	NaN	NaN				biological regulation;cellular process;cellular response to stimulus;establishment of localization;establishment of localization in cell;establishment of protein localization;intracellular protein transport;intracellular signal transduction;intracellular transport;nuclear transport;nucleocytoplasmic transport;protein transport;regulation of biological process;regulation of cellular process;respon…	binding;catalytic activity;GTP binding;GTPase activity;guanyl nucleotide binding;guanyl ribonucleotide binding;hydrolase activity;hydrolase activity, acting on acid anhydrides;hydrolase activity, acting on acid anhydrides, in phosphorus-containing anhydrides;nucleoside-triphosphatase activity;nucleotide binding;purine nucleotide binding;purine ribonucleoside triphosphate binding;purine ribonucleo…	cell part;intracellular;membrane	Ras	P-loop_NTPase;Ran_GTPase;Small_GTPase;Small_GTPase_Rab_type;Small_GTPase_Ras;Small_GTPase_Rho;Small_GTP-bd_dom	1	1	1	6.5	6.5	6.5	23.686	0	19.42	4930800	17	0
1084900	873760	2073400	1773200	696740	735030	1034500	1085300	1929200	2741600	1362600	931330	1842300	1288600	1442900	1300200	700660	1369000	1061000	1299000	NaN	NaN	NaN	NaN	NaN	NaN	NaN	NaN	NaN	NaN				carboxylic acid metabolic process;cellular ketone metabolic process;cellular metabolic process;cellular process;dicarboxylic acid metabolic process;malate metabolic process;metabolic process;organic acid metabolic process;oxoacid metabolic process;small molecule metabolic process	binding;catalytic activity;cation binding;coenzyme binding;cofactor binding;ion binding;malate dehydrogenase (decarboxylating) activity;malate dehydrogenase activity;malic enzyme activity;metal ion binding;NAD binding;nucleotide binding;oxidoreductase activity;oxidoreductase activity, acting on CH-OH group of donors;oxidoreductase activity, acting on the CH-OH group of donors, NAD or NADP as acce…		malic;Malic_M	Malic_enzyme_CS;Malic_N_dom;Malic_NAD-bd;Malic_OxRdtase;NAD(P)-bd_dom	5	5	5	12	12	12	70.725	0	22.498	14028000	41	3
2436100	1819300	4542700	4372600	6909400	3649700	6023800	1407700	4761900	7050600	2864900	3597700	3543800	3821000	6138900	3923300	4271600	2909800	4047100	3250500	NaN	NaN	NaN	NaN	NaN	NaN	NaN	NaN	NaN	NaN				biosynthetic process;cellular biosynthetic process;cellular metabolic process;cellular nitrogen compound biosynthetic process;cellular nitrogen compound metabolic process;cellular process;CTP biosynthetic process;CTP metabolic process;GTP biosynthetic process;GTP metabolic process;heterocycle biosynthetic process;heterocycle metabolic process;metabolic process;nitrogen compound metabolic process;…	adenyl nucleotide binding;adenyl ribonucleotide binding;ATP binding;binding;catalytic activity;kinase activity;nucleobase-containing compound kinase activity;nucleoside diphosphate kinase activity;nucleotide binding;phosphotransferase activity, phosphate group as acceptor;purine nucleotide binding;purine ribonucleoside triphosphate binding;purine ribonucleotide binding;ribonucleotide binding;tran…		NDK	Nucleoside_diP_kinase;Nucleoside_diP_kinase_AS	8	8	8	60.4	60.4	60.4	17.642	0	33.19	42974000	101	7
3039900	1287900	4643800	3375700	6796900	2491800	2635200	1635700	600350	11494000	4482100	1405000	4913300	2640700	5002400	2051000	1607800	2669700	1011500	7058500	NaN	NaN	NaN	NaN	NaN	NaN	NaN	NaN	NaN	NaN					catalytic activity;oxidoreductase activity		adh_short	DH_sc/Rdtase_SDR;Glc/ribitol_DH;NAD(P)-bd_dom;Sc_DH/Rdtase_CS	4	4	4	24.4	24.4	24.4	27.099	0	16.622	38001000	41	4
363290	0	570810	1343300	0	749730	1523900	567260	798220	1856400	513600	0	585150	942300	0	816320	1604200	764380	674270	850010	NaN	NaN	NaN	NaN	NaN	NaN	NaN	NaN	NaN	NaN							Macro	Macro_dom	2	2	2	12.2	12.2	12.2	30.383	0	4.1683	7772800	2	0
0	0	98220	299690	0	0	0	0	0	384270	0	0	178040	216680	0	0	0	0	0	179320	NaN	NaN	NaN	NaN	NaN	NaN	NaN	NaN	NaN	NaN				cellular metabolic process;cellular process;electron transport chain;generation of precursor metabolites and energy;metabolic process;mitochondrial electron transport, ubiquinol to cytochrome c;oxidation-reduction process;respiratory electron transport chain		cell part;cytoplasmic part;intracellular organelle part;intracellular part;macromolecular complex;membrane part;mitochondrial membrane part;mitochondrial part;mitochondrial respiratory chain complex III;organelle part;protein complex;respiratory chain complex III	UCR_UQCRX_QCR9	QCR9	2	2	2	43.1	43.1	43.1	6.9219	0.0096154	2.1195	782180	2	0
1515300	932890	1265300	1393600	831520	0	985590	666000	2466000	3746900	1228900	1047000	839310	1485400	808450	0	821640	896910	2150600	2404500	NaN	NaN	NaN	NaN	NaN	NaN	NaN	NaN	NaN	NaN							NAC	EGD2/NACA;Nas_poly-pep-assoc_cplx_dom	2	2	2	12.1	12.1	12.1	22.683	0	4.6503	13803000	4	0
1591200	1396600	1606200	1796100	2353700	2464400	2002900	1812200	2177700	1925100	1711200	1707100	1343000	1705600	2265800	3217600	1539900	2525800	1586900	1104100	NaN	NaN	NaN	NaN	NaN	NaN	NaN	NaN	NaN	NaN									2	2	2	12.7	12.7	12.7	13.154	0	17.742	19126000	75	6
19969000	18905000	17682000	26244000	21251000	19664000	34048000	15332000	23364000	25651000	23601000	26625000	16667000	27346000	16100000	20648000	21295000	21259000	20633000	16008000	NaN	NaN	NaN	NaN	NaN	NaN	NaN	NaN	NaN	NaN							Tropomyosin	Tropomyosin	13	13	12	39.9	39.9	37.6	40.137	0	42.733	222110000	110	12
25824000	18267000	10914000	21429000	17359000	19986000	28924000	13627000	34965000	24465000	24265000	22654000	10693000	20020000	17932000	24458000	22811000	20766000	26235000	14193000	NaN	NaN	NaN	NaN	NaN	NaN	NaN	NaN	NaN	NaN				actin cytoskeleton organization;actin filament depolymerization;actin filament organization;actin filament-based process;actin polymerization or depolymerization;cellular component disassembly;cellular component disassembly at cellular level;cellular component organization;cellular component organization at cellular level;cellular component organization or biogenesis;cellular component organizati…		actin cytoskeleton;cell part;cytoskeleton;intracellular non-membrane-bounded organelle;intracellular organelle;intracellular part;non-membrane-bounded organelle;organelle	Cofilin_ADF	ADF/Cofilin/Destrin;ADF-H;ADF-H/Gelsolin-like_dom	8	8	8	56.1	56.1	56.1	16.832	0	113.71	215760000	156	18
123510	80837	253440	0	0	0	0	0	107680	211710	125990	96013	213580	0	0	0	0	0	82591	123680	NaN	NaN	NaN	NaN	NaN	NaN	NaN	NaN	NaN	NaN					binding;calcium ion binding;cation binding;ion binding;metal ion binding		EF-hand_7	EF_Hand_1_Ca_BS;EF_hand_dom;EF-hand-dom_pair	1	1	1	4.7	4.7	4.7	22.019	0.0097656	2.1776	777170	7	2
4198900	3694100	2945800	4097800	1131400	5733200	7133000	4658000	5349500	3727700	4803300	5108300	2186200	4310200	2251000	6568400	4328700	6887900	3580500	2108600	NaN	NaN	NaN	NaN	NaN	NaN	NaN	NaN	NaN	NaN				carbohydrate metabolic process;metabolic process;N-glycan processing;oligosaccharide metabolic process;primary metabolic process	binding;calcium ion binding;cation binding;ion binding;metal ion binding		EF-hand_5;PRKCSH-like	EF_Hand_1_Ca_BS;EF_hand_dom;EF-hand-dom_pair;Glucosidase_2_bsu;LDrepeatLR_classA_rpt;Man6P_isomerase_rcpt-bd_dom;PRKCSH_N	5	5	5	15.6	15.6	15.6	59.828	0	23.982	42669000	18	3
3577700	2296200	4857800	3716000	3708000	3638200	4497200	3230700	6047300	7030300	2576300	3328100	3368900	4523800	3333200	4940000	3992300	4492400	4728100	3567700	NaN	NaN	NaN	NaN	NaN	NaN	NaN	NaN	NaN	NaN				establishment of localization;establishment of protein localization;protein transport;transport	enzyme regulator activity;GDP-dissociation inhibitor activity;GTPase regulator activity;nucleoside-triphosphatase regulator activity;Rab GDP-dissociation inhibitor activity;small GTPase regulator activity		GDI	GDP_dissociation_inhibitor;RabGDI	9	9	9	29.4	29.4	29.4	49.786	0	28.725	42599000	72	2
10566000	10800000	30756000	18752000	22227000	15727000	21129000	11051000	19073000	42443000	12716000	12943000	24225000	17596000	20749000	19188000	17466000	14840000	15399000	25283000	NaN	NaN	NaN	NaN	NaN	NaN	NaN	NaN	NaN	NaN				establishment of localization;transport		cell part;intracellular	IP_trans	PI_transfer;START-like_dom	9	9	9	34.7	34.7	34.7	31.549	0	139.19	202520000	148	11
1164300	1858700	1342500	1156700	850310	1303900	2191400	1153200	3385300	1584000	1120600	2512600	956840	1147600	1327700	1692600	1665400	1549500	2099900	1090900	NaN	NaN	NaN	NaN	NaN	NaN	NaN	NaN	NaN	NaN				cellular process;establishment of localization;establishment of localization in cell;establishment of protein localization;protein secretion;protein transport;secretion;secretion by cell;transport		cell part;cytoplasmic part;endoplasmic reticulum lumen;endoplasmic reticulum part;intracellular organelle lumen;intracellular organelle part;intracellular part;membrane-enclosed lumen;organelle lumen;organelle part	ERp29;ERp29_N	ER_p29_C;ERp29_N;Thioredoxin-like_fold	5	5	5	19.3	19.3	19.3	27.542	0	8.8314	15990000	19	0
11614000	13088000	17974000	22914000	21726000	20169000	26365000	19877000	23438000	31076000	8692100	12220000	12381000	20538000	21955000	30918000	27131000	28505000	16923000	17129000	NaN	NaN	NaN	NaN	NaN	NaN	NaN	NaN	NaN	NaN									4	4	4	32.6	32.6	32.6	9.676	0	19.574	208240000	60	4
3312800	3694400	4651400	2529000	4433800	3259900	5277800	3369500	6297400	2221800	2862600	3949000	3070400	2908900	3914100	4930600	5289800	4018700	4220900	2740600	NaN	NaN	NaN	NaN	NaN	NaN	NaN	NaN	NaN	NaN							PDZ	PDZ	4	4	4	21.5	21.5	21.5	28.555	0	21.097	39048000	25	3
8240400	5679500	5585800	8397900	6453800	5143000	6874800	4078900	11843000	11090000	8353400	7420300	4678500	7598200	6580900	6671500	5909000	5866700	8448600	5703000	NaN	NaN	NaN	NaN	NaN	NaN	NaN	NaN	NaN	NaN				acetyl-CoA biosynthetic process;acetyl-CoA biosynthetic process from pyruvate;acetyl-CoA metabolic process;biosynthetic process;carboxylic acid metabolic process;cellular biosynthetic process;cellular ketone metabolic process;cellular metabolic process;cellular process;coenzyme biosynthetic process;coenzyme metabolic process;cofactor biosynthetic process;cofactor metabolic process;metabolic proce…	catalytic activity;oxidoreductase activity;oxidoreductase activity, acting on the aldehyde or oxo group of donors;oxidoreductase activity, acting on the aldehyde or oxo group of donors, disulfide as acceptor;pyruvate dehydrogenase (acetyl-transferring) activity;pyruvate dehydrogenase activity		Transket_pyr;Transketolase_C	PDHB;THDP-binding;Transketo_C/Pyr-ferredox_oxred;Transketolase_C;Transketolase-like_Pyr-bd	9	9	9	42.4	42.4	42.4	36.321	0	56.565	73388000	155	16
0	0	702280	0	351330	130390	265760	0	0	1157400	0	0	335240	0	585920	265610	332310	0	0	448540	NaN	NaN	NaN	NaN	NaN	NaN	NaN	NaN	NaN	NaN					binding;nucleic acid binding;nucleotide binding		RRM_1	Nucleotide-bd_a/b_plait;RRM_dom	2	2	2	8.8	8.8	8.8	33.487	0.0043573	2.8861	2607200	3	0
14208000	13145000	27383000	12202000	20180000	12664000	13941000	11509000	19703000	38417000	15086000	15708000	19354000	14513000	19462000	14065000	12217000	15616000	15499000	23279000	NaN	NaN	NaN	NaN	NaN	NaN	NaN	NaN	NaN	NaN					catalytic activity		Transket_pyr;Transketolase_C;Transketolase_N	THDP-binding;Transketo_C/Pyr-ferredox_oxred;Transketolase_BS;Transketolase_C;Transketolase_N;Transketolase-like_Pyr-bd	16	16	16	32	32	32	67.408	0	34.488	183350000	177	15
1360800	1491500	3917900	2057900	3011500	5192300	0	2696900	2421800	3727300	1345900	1684300	2398200	1665600	2243300	7918400	0	4766000	1681200	1817100	NaN	NaN	NaN	NaN	NaN	NaN	NaN	NaN	NaN	NaN	+			cellular macromolecule metabolic process;cellular metabolic process;cellular process;cellular protein metabolic process;macromolecule metabolic process;macromolecule modification;metabolic process;primary metabolic process;protein metabolic process;protein modification process			TTL	TTL/TTLL_fam	1	1	1	1.9	1.9	1.9	87.627	1	-2	25878000	2	0
709870	333690	601360	513020	0	448920	216320	367810	704830	1320700	639570	417800	377880	464520	0	491160	191130	532480	885290	662440	NaN	NaN	NaN	NaN	NaN	NaN	NaN	NaN	NaN	NaN				cation transport;establishment of localization;ion transport;metal ion transport;transport	binding;cation binding;ion binding;metal ion binding		HMA	HeavyMe-assoc_HMA;Heavy-metal-associated_CS	2	2	2	25	25	25	8.0223	0	7.5118	5216500	29	6
1089700	1113700	2109700	1123300	3748200	1039400	2362900	518280	1434900	4674400	1513700	1246100	2023600	1571900	2519900	1746700	1983100	1110400	934660	2068100	NaN	NaN	NaN	NaN	NaN	NaN	NaN	NaN	NaN	NaN					binding;cation binding;heme binding;ion binding;iron ion binding;metal ion binding;tetrapyrrole binding;transition metal ion binding		Cyt-b5	Cyt_B5-like_heme/steroid-bd	3	3	3	24.2	24.2	24.2	22.161	0	33.012	19214000	28	0
184900	0	3389000	300220	483450	0	455110	313850	256540	3002200	241700	0	2773200	314570	451580	0	393600	271860	255730	1774200	NaN	NaN	NaN	NaN	NaN	NaN	NaN	NaN	NaN	NaN							MAPEG	MAPEG-like_dom;Membr-assoc_MAPEG	2	2	2	14.8	14.8	14.8	17.121	0	3.8135	8385300	6	0
0	0	814890	94255	0	0	0	0	66338	1084400	0	0	412710	207600	0	0	0	0	161670	650130	NaN	NaN	NaN	NaN	NaN	NaN	NaN	NaN	NaN	NaN				biosynthetic process;cellular biosynthetic process;cellular macromolecule biosynthetic process;cellular macromolecule metabolic process;cellular metabolic process;cellular process;cellular protein metabolic process;macromolecule biosynthetic process;macromolecule metabolic process;metabolic process;primary metabolic process;protein metabolic process;translation	binding;nucleic acid binding;RNA binding;structural constituent of ribosome;structural molecule activity	cell part;intracellular organelle part;intracellular part;macromolecular complex;organelle part;ribonucleoprotein complex;small ribosomal subunit	KH_2;Ribosomal_S3_C	KH_dom_type_2;KH_dom-like_a/b;KH_prok-type;Ribosomal_S3_C;Ribosomal_S3_euk/arc	3	3	3	11.2	11.2	11.2	26.842	0	4.7026	2059900	4	0
628450	406950	3112400	2245600	1594300	1426600	1738500	994670	1324100	7681300	634860	559380	3422600	1393800	1159000	1254800	1114200	1088500	887490	5855600	NaN	NaN	NaN	NaN	NaN	NaN	NaN	NaN	NaN	NaN				ATP biosynthetic process;ATP metabolic process;ATP synthesis coupled proton transport;biosynthetic process;cation transport;cellular biosynthetic process;cellular metabolic process;cellular nitrogen compound biosynthetic process;cellular nitrogen compound metabolic process;cellular process;energy coupled proton transport, down electrochemical gradient;establishment of localization;heterocycle bio…	cation transmembrane transporter activity;hydrogen ion transmembrane transporter activity;hydrogen ion transporting ATP synthase activity, rotational mechanism;inorganic cation transmembrane transporter activity;ion transmembrane transporter activity;monovalent inorganic cation transmembrane transporter activity;substrate-specific transmembrane transporter activity;substrate-specific transporter …		OSCP	ATPase_OSCP/delta_N;ATPase_OSCP/dsu	1	1	1	5.3	5.3	5.3	22.634	0	4.6827	21153000	2	0
793040	761870	2468200	1099900	1759600	1594600	1094200	842150	1523100	2941200	983500	1089400	1577100	1105100	1444500	2356400	1059100	1207100	1207200	1433400	NaN	NaN	NaN	NaN	NaN	NaN	NaN	NaN	NaN	NaN	+						L27;PDZ	L27;L27_C;PDZ	1	1	1	8.1	8.1	8.1	21.794	1	-2	14878000	1	0
577140	0	1198300	1012300	558540	0	0	444610	658030	2333200	546870	0	783620	1049600	525130	0	0	580200	507650	1521800	NaN	NaN	NaN	NaN	NaN	NaN	NaN	NaN	NaN	NaN					catalytic activity;oxidoreductase activity		adh_short;MaoC_dehydratas;SCP2	DH_sc/Rdtase_SDR;Glc/ribitol_DH;HotDog_dom;MaoC_dom;NAD(P)-bd_dom;Sc_DH/Rdtase_CS;SCP2_sterol-bd_dom	1	1	1	1.8	1.8	1.8	80.52	0.0062893	2.622	6782100	2	0
4305200	3610200	6169400	2649500	3567700	1684200	4292500	4079600	5272200	7077700	3946400	3991200	4864700	4147000	2901900	3735000	3272500	4938100	3966900	3775700	NaN	NaN	NaN	NaN	NaN	NaN	NaN	NaN	NaN	NaN				biosynthetic process;carboxylic acid biosynthetic process;carboxylic acid metabolic process;cellular biosynthetic process;cellular ketone metabolic process;cellular lipid metabolic process;cellular metabolic process;cellular process;fatty acid biosynthetic process;fatty acid metabolic process;lipid biosynthetic process;lipid metabolic process;metabolic process;monocarboxylic acid metabolic proces…			PP-binding	Acyl_carrier;Acyl_carrier_prot-like	2	2	2	10.2	10.2	10.2	21.535	0	3.253	42708000	5	2
2157900	456200	1843400	2208900	1079100	423430	2653900	893770	3623900	4610100	2211700	1320600	1193500	1418500	1484500	1144200	1561800	1329700	2831600	2327200	NaN	NaN	NaN	NaN	NaN	NaN	NaN	NaN	NaN	NaN				cellular macromolecule metabolic process;cellular metabolic process;cellular process;cellular protein metabolic process;macromolecule metabolic process;macromolecule modification;metabolic process;primary metabolic process;protein metabolic process;protein modification process	adenyl nucleotide binding;adenyl ribonucleotide binding;ATP binding;binding;catalytic activity;nucleotide binding;purine nucleotide binding;purine ribonucleoside triphosphate binding;purine ribonucleotide binding;ribonucleotide binding;small protein activating enzyme activity		ThiF;UBA_e1_C;UBA_e1_thiolCys;UBACT	Molybdenum_cofac_synth_MoeB;NAD(P)-bd_dom;ThiF_NAD_FAD-bd;UBact_repeat;Ub-activating_enz_e1_C;Ubiquitin-activating_enzyme;Ub-like_act_enz_cat_cys_dom;UBQ/SUMO-activ_enz_E1-like;UBQ-activ_enz_E1;UBQ-activ_enz_E1_AS	5	5	5	7.1	7.1	7.1	117.1	0	15.74	19951000	25	4
187420	151720	0	0	250970	290630	364790	171800	243640	306750	203020	208170	0	0	247460	328330	302260	247220	188420	173190	NaN	NaN	NaN	NaN	NaN	NaN	NaN	NaN	NaN	NaN							PI31_Prot_C;PI31_Prot_N	FP_dom;PI31_Prot_Reg	1	1	1	6.5	6.5	6.5	31.19	0.0022523	3.0937	1967700	5	0
0	0	0	179210	0	0	230660	168800	0	332480	0	0	0	163140	0	0	193870	239450	0	190410	NaN	NaN	NaN	NaN	NaN	NaN	NaN	NaN	NaN	NaN							L51_S25_CI-B8	NADH_Ub_cplx-1_asu_su-2;Ribosome/NADH_DH;Thioredoxin-like_fold	1	1	1	16	16	16	10.958	0	9.5106	911150	5	0
0	0	294910	158000	233900	135360	214980	99918	496010	348390	0	0	152070	186990	279830	220680	175220	196290	221170	259390	NaN	NaN	NaN	NaN	NaN	NaN	NaN	NaN	NaN	NaN				cellular macromolecule metabolic process;cellular metabolic process;cellular process;cellular protein metabolic process;macromolecule metabolic process;metabolic process;primary metabolic process;protein folding;protein metabolic process	adenyl nucleotide binding;adenyl ribonucleotide binding;ATP binding;binding;nucleotide binding;purine nucleotide binding;purine ribonucleoside triphosphate binding;purine ribonucleotide binding;ribonucleotide binding	cell part;cytoplasm;intracellular part	Cpn60_TCP1	Chap_CCT_alpha;Chaperone_TCP-1;Chaperonin_TCP-1_CS;Cpn60/TCP-1;GroEL-like_apical_dom;GROEL-like_equatorial;TCP-1-like_intermed	2	2	2	5.9	5.9	5.9	59.941	0	4.8441	1981500	7	0
91671000	85255000	79883000	96473000	82803000	91493000	122460000	69177000	101560000	107820000	102010000	108140000	67264000	91184000	71789000	110640000	93034000	96310000	74576000	63864000	NaN	NaN	NaN	NaN	NaN	NaN	NaN	NaN	NaN	NaN					catalytic activity;hydrolase activity		COesterase	AB_hydrolase;CarbesteraseB;Carboxylesterase_B_AS;Carboxylesterase_B_CS	24	24	24	42.9	42.9	42.9	61.713	0	137.3	928590000	587	53
0	114150	193590	97246	116330	0	260380	88647	254870	112780	0	82567	82542	94154	101020	0	152730	83633	126810	66363	NaN	NaN	NaN	NaN	NaN	NaN	NaN	NaN	NaN	NaN				catabolic process;macromolecule catabolic process;macromolecule metabolic process;metabolic process;primary metabolic process;protein catabolic process;protein metabolic process	adenyl nucleotide binding;adenyl ribonucleotide binding;ATP binding;binding;catalytic activity;hydrolase activity;nucleotide binding;purine nucleotide binding;purine ribonucleoside triphosphate binding;purine ribonucleotide binding;ribonucleotide binding	cell part;cytoplasm;intracellular part	AAA	26S_Psome_P45;AAA+_ATPase;ATPase_AAA_core;ATPase_AAA_CS;ClpA/B;P-loop_NTPase	1	1	1	4.3	4.3	4.3	47.039	0.0043103	2.8221	1238000	10	0
2913000	2486900	3312000	4056900	7311900	4123300	8344000	3265800	5964100	3667400	2860400	3130900	2750800	5778100	5604700	5172900	5320100	4422600	4553300	3506400	NaN	NaN	NaN	NaN	NaN	NaN	NaN	NaN	NaN	NaN				ADP biosynthetic process;ADP metabolic process;AMP metabolic process;ATP metabolic process;biosynthetic process;cellular biosynthetic process;cellular metabolic process;cellular nitrogen compound biosynthetic process;cellular nitrogen compound metabolic process;cellular process;heterocycle biosynthetic process;heterocycle metabolic process;metabolic process;nitrogen compound metabolic process;nuc…	adenyl nucleotide binding;adenyl ribonucleotide binding;adenylate kinase activity;ATP binding;binding;catalytic activity;kinase activity;nucleobase-containing compound kinase activity;nucleotide binding;nucleotide kinase activity;phosphotransferase activity, phosphate group as acceptor;purine nucleotide binding;purine ribonucleoside triphosphate binding;purine ribonucleotide binding;ribonucleotid…	cell part;cytoplasmic part;cytosol;intracellular organelle part;intracellular part;membrane;membrane-enclosed lumen;mitochondrial inner membrane;mitochondrial intermembrane space;mitochondrial membrane;mitochondrial part;organelle envelope lumen;organelle inner membrane;organelle membrane;organelle part	ADK_lid	Adenyl_kin_sub;Adenylat/UMP-CMP_kin;Adenylate_kinase_lid-dom;AK2;P-loop_NTPase	5	5	5	17.9	17.9	17.9	28.514	0	6.9085	45445000	24	0
0	0	0	0	0	118870	0	0	0	1513100	0	0	0	0	0	273760	0	0	0	738310	NaN	NaN	NaN	NaN	NaN	NaN	NaN	NaN	NaN	NaN				alcohol catabolic process;alcohol metabolic process;carbohydrate catabolic process;carbohydrate metabolic process;catabolic process;cellular carbohydrate catabolic process;cellular carbohydrate metabolic process;cellular metabolic process;cellular nitrogen compound metabolic process;cellular process;coenzyme metabolic process;cofactor metabolic process;glucose catabolic process;glucose metabolic …	binding;catalytic activity;coenzyme binding;cofactor binding;glucose-6-phosphate dehydrogenase activity;NADP binding;nucleotide binding;oxidoreductase activity;oxidoreductase activity, acting on CH-OH group of donors;oxidoreductase activity, acting on the CH-OH group of donors, NAD or NADP as acceptor		G6PD_C;G6PD_N	G6P_DH;G6P_DH_AS;G6P_DH_C;G6P_DH_NAD-bd;NAD(P)-bd_dom	2	2	2	5.2	5.2	5.2	60.264	0.0022472	3.0923	1632000	3	0
0	0	0	0	0	0	0	0	0	0	0	0	0	0	0	0	0	0	0	0	NaN	NaN	NaN	NaN	NaN	NaN	NaN	NaN	NaN	NaN	+			cellular lipid metabolic process;cellular metabolic process;cellular process;dephosphorylation;glycerolipid metabolic process;glycerophospholipid metabolic process;lipid metabolic process;lipid modification;metabolic process;organophosphate metabolic process;phosphate-containing compound metabolic process;phosphatidylinositol dephosphorylation;phosphatidylinositol metabolic process;phospholipid d…	binding;catalytic activity;hydrolase activity;hydrolase activity, acting on ester bonds;nucleotide binding;phosphoric ester hydrolase activity		DUF1866;Exo_endo_phos;Syja_N	DUF1866;Endo/exonuclease/phosphatase;IPPc;Nucleotide-bd_a/b_plait;SAC_dom	1	1	1	0.8	0.8	0.8	129.52	1	-2	0	1	0
443740	430000	908040	262060	950460	1281900	1081200	829080	1890300	2757500	443740	549210	750180	168020	924130	1569100	908690	1176100	1482800	1579200	NaN	NaN	NaN	NaN	NaN	NaN	NaN	NaN	NaN	NaN				catabolic process;macromolecule catabolic process;macromolecule metabolic process;metabolic process;primary metabolic process;protein catabolic process;protein metabolic process	adenyl nucleotide binding;adenyl ribonucleotide binding;ATP binding;binding;catalytic activity;hydrolase activity;nucleotide binding;purine nucleotide binding;purine ribonucleoside triphosphate binding;purine ribonucleotide binding;ribonucleotide binding	cell part;cytoplasm;intracellular part	AAA	26S_Psome_P45;AAA+_ATPase;ATPase_AAA_core;ATPase_AAA_CS;P-loop_NTPase	1	1	1	2.5	2.5	2.5	44.487	0.0042373	2.7146	10834000	18	1
0	197210	0	201630	326920	149710	143080	117780	353680	327000	0	251880	0	183550	317870	183250	120250	167080	277440	187280	NaN	NaN	NaN	NaN	NaN	NaN	NaN	NaN	NaN	NaN				carbohydrate metabolic process;metabolic process;primary metabolic process	binding;catalytic activity;cation binding;ion binding		Alpha-amylase	Glyco_hydro_13;Glyco_hydro_13_b;Glyco_hydro_13_cat_dom;Glyco_hydro_13_sub_cat_dom;Glyco_hydro_catalytic_dom;Glycoside_hydrolase_SF	1	1	1	1.6	1.6	1.6	66.567	0.0096339	2.1221	1817000	15	2
2397400	2416900	2329800	4086600	2942900	1881700	2393100	2235200	3312600	817280	2504600	3164600	1899800	3115200	2926000	2383200	1990300	2982700	2324900	1251600	NaN	NaN	NaN	NaN	NaN	NaN	NaN	NaN	NaN	NaN									3	3	3	16.9	16.9	16.9	18.933	0	6.3881	24814000	48	6
0	0	16518000	0	0	0	0	0	0	0	0	0	13647000	0	0	0	0	0	0	0	NaN	NaN	NaN	NaN	NaN	NaN	NaN	NaN	NaN	NaN									1	1	1	8.2	8.2	8.2	18.954	0	8.9875	16518000	2	0
0	0	0	0	0	0	0	0	0	0	0	0	0	0	0	0	0	0	0	0	NaN	NaN	NaN	NaN	NaN	NaN	NaN	NaN	NaN	NaN	+								1	1	1	0.6	0.6	0.6	176.72	1	-2	0	0	0
0	0	0	0	0	0	0	0	0	0	0	0	0	0	0	0	0	0	0	0	NaN	NaN	NaN	NaN	NaN	NaN	NaN	NaN	NaN	NaN	+								1	1	1	0.4	0.4	0.4	248.75	1	-2	0	0	0
1108600	3029400	0	0	0	0	3114300	0	2457100	3640000	1102100	3846700	0	0	0	0	2489500	0	2030100	2139000	NaN	NaN	NaN	NaN	NaN	NaN	NaN	NaN	NaN	NaN	+								1	1	1	5.9	5.9	5.9	26.374	1	-2	13349000	4	2
0	0	0	0	0	0	0	0	0	0	0	0	0	0	0	0	0	0	0	0	NaN	NaN	NaN	NaN	NaN	NaN	NaN	NaN	NaN	NaN	+								1	1	1	7.3	7.3	7.3	33.457	1	-2	0	0	0
24358000	21435000	29518000	34853000	25393000	19028000	30749000	21592000	33136000	43500000	24183000	26700000	21567000	32521000	26840000	23012000	26586000	29120000	23412000	29268000	NaN	NaN	NaN	NaN	NaN	NaN	NaN	NaN	NaN	NaN				alcohol biosynthetic process;alcohol catabolic process;alcohol metabolic process;biosynthetic process;carbohydrate biosynthetic process;carbohydrate catabolic process;carbohydrate metabolic process;catabolic process;cellular biosynthetic process;cellular carbohydrate biosynthetic process;cellular carbohydrate catabolic process;cellular carbohydrate metabolic process;cellular metabolic process;cel…	catalytic activity;intramolecular oxidoreductase activity;intramolecular oxidoreductase activity, interconverting aldoses and ketoses;isomerase activity;triose-phosphate isomerase activity		TIM	Aldolase_TIM;TrioseP_Isoase_bac/euk;Triosephosphate_isomerase;Triosephosphate_isomerase_AS	11	11	11	56.7	56.7	56.7	26.898	0	84.64	283560000	200	13
8242500	6043400	35136000	6042200	5121800	7483400	13696000	7472800	14243000	27073000	6924300	9529400	25020000	6597300	7519400	9984000	11456000	11171000	11012000	14205000	NaN	NaN	NaN	NaN	NaN	NaN	NaN	NaN	NaN	NaN							Hemocyanin_C;Hemocyanin_M;Hemocyanin_N	Hemocyanin/hexamerin;Hemocyanin/hexamerin_mid_dom;Hemocyanin_C;Hemocyanin_N;Ig_E-set;Unchr_di-copper_centre	13	13	13	21.5	21.5	21.5	81.459	0	27.089	130550000	123	7
30712000	21322000	37696000	41361000	54714000	48145000	106480000	43803000	56526000	55046000	33379000	33254000	28638000	37963000	56390000	62008000	79252000	62535000	42341000	29944000	NaN	NaN	NaN	NaN	NaN	NaN	NaN	NaN	NaN	NaN				establishment of localization;lipid transport;organic substance transport;transport	binding;lipid binding	extracellular region	ApoLp-III	ApoLp-III	10	10	10	77.7	77.7	77.7	21.348	0	129.47	495810000	229	22
188230	55750	326570	107030	0	381250	0	1516300	71247	20149000	74930	39193	94905	48308	0	166600	0	1861500	33349	12521000	NaN	NaN	NaN	NaN	NaN	NaN	NaN	NaN	NaN	NaN				catabolic process;cellular lipid metabolic process;cellular metabolic process;cellular process;lipid catabolic process;lipid metabolic process;metabolic process;organophosphate metabolic process;phospholipid metabolic process;primary metabolic process	binding;calcium ion binding;carboxylic ester hydrolase activity;catalytic activity;cation binding;hydrolase activity;hydrolase activity, acting on ester bonds;ion binding;lipase activity;metal ion binding;phospholipase A2 activity;phospholipase activity	extracellular region	Phospholip_A2_2	PLipase_A2;PLipase_A2_AS;PLipase_A2_dom	5	5	5	29.9	29.9	29.9	19.057	0	17.75	22795000	20	0
2357900	1532400	3653300	2744900	3786000	282240	60863	1234200	1352100	5388800	2092100	2223900	2838200	2450500	2543000	1141400	531340	1733100	1128000	3126000	NaN	NaN	NaN	NaN	NaN	NaN	NaN	NaN	NaN	NaN					catalytic activity;transferase activity		GST_C;GST_N	Glutathione_S-Trfase_N;Glutathione-S-Trfase_C-like;GST_C;Thioredoxin-like_fold	4	4	4	20.1	20.1	20.1	23.761	0	8.2772	22393000	39	5
1045600	104680	0	0	173530	0	0	0	0	2640500	592450	414590	0	0	269480	0	0	0	0	1583700	NaN	NaN	NaN	NaN	NaN	NaN	NaN	NaN	NaN	NaN			+						2	2	2	4.4	4.4	4.4	69.366	0	3.9626	3964300	5	0
169570	0	0	0	0	0	0	0	0	0	169570	0	0	0	0	0	0	0	0	0	NaN	NaN	NaN	NaN	NaN	NaN	NaN	NaN	NaN	NaN			+						1	1	1	2.1	2.1	2.1	69.293	0	3.6159	169570	2	2
78162000	71472000	47627000	25411000	17113000	14126000	8418400	4710100	9893100	22813000	62381000	73082000	36820000	26118000	23908000	34167000	11450000	9472500	7153200	15695000	NaN	NaN	NaN	NaN	NaN	NaN	NaN	NaN	NaN	NaN			+						32	32	25	49.4	49.4	41.1	66.017	0	180.6	299750000	210	69
2895400	2543500	5589800	821770	1908200	0	0	234940	673980	0	2786700	3382500	2902100	1301900	3103400	0	0	440110	310600	0	NaN	NaN	NaN	NaN	NaN	NaN	NaN	NaN	NaN	NaN			+						2	2	2	7.3	7.3	7.3	26.558	0	4.9634	14667000	13	2
11016000	21157000	12100000	5804200	9837100	4045900	4055300	560960	568610	9961900	11861000	21567000	8120200	5221800	12581000	3202800	3798900	1489200	1013800	9335300	NaN	NaN	NaN	NaN	NaN	NaN	NaN	NaN	NaN	NaN			+						14	13	13	24.1	22.9	22.9	59.51	0	52.063	79107000	47	11
1349699968	1245500032	1469600000	1588199936	1348000000	1071400000	1580400000	1108099968	1337400064	1097699968	1502800000	1662899968	1396999936	1683500032	1063699968	1288400000	1292999936	1350899968	915270016	634870016	NaN	NaN	NaN	NaN	NaN	NaN	NaN	NaN	NaN	NaN			+						9	9	9	14.1	14.1	14.1	68.124	0	170.5	13196000000	441	42
58101000	42827000	25159000	19032000	12897000	17852000	7469600	4345300	5520800	14752000	51749000	53771000	19485000	16284000	15304000	22356000	9590900	8503500	4733300	8749500	NaN	NaN	NaN	NaN	NaN	NaN	NaN	NaN	NaN	NaN			+						18	18	17	38.4	38.4	37.2	62.129	0	133.37	207960000	110	28
1877000	1015000	487900	353040	1315900	746010	369860	251990	1081300	2024200	1371500	2333600	776810	645960	841640	912970	192760	368700	589420	732970	NaN	NaN	NaN	NaN	NaN	NaN	NaN	NaN	NaN	NaN			+						6	4	2	10.2	7	3.8	65.432	0	15.808	9522300	24	2
709310	610850	819060	265330	176220	0	0	0	3376200	122680	696790	1927300	1671500	339790	270260	0	0	0	242910	149170	NaN	NaN	NaN	NaN	NaN	NaN	NaN	NaN	NaN	NaN			+						3	2	2	5.6	3.9	3.9	48.105	0.0043764	2.8949	6079700	5	0
0	0	0	0	0	0	0	0	0	0	0	0	0	0	0	0	0	0	0	0	NaN	NaN	NaN	NaN	NaN	NaN	NaN	NaN	NaN	NaN	+		+						1	1	1	2.6	2.6	2.6	68.932	1	-2	0	0	0
0	0	1954900	0	0	0	408520	0	0	0	0	0	1561000	0	0	0	397360	0	0	0	NaN	NaN	NaN	NaN	NaN	NaN	NaN	NaN	NaN	NaN			+						2	2	2	4.8	4.8	4.8	62.87	0	4.2914	2363400	5	0
0	0	1272300	0	1291600	0	1371500	198910	0	0	0	0	1228000	0	1033600	0	990280	489950	0	0	NaN	NaN	NaN	NaN	NaN	NaN	NaN	NaN	NaN	NaN			+						1	1	1	1.9	1.9	1.9	56.682	0.0060241	2.4024	4134400	1	0
3469700	7598800	1014600	5535400	16105000	156470	0	0	809040	0	4789800	6440300	762230	6239400	16283000	351030	0	0	671780	0	NaN	NaN	NaN	NaN	NaN	NaN	NaN	NaN	NaN	NaN									9	9	3	4.8	4.8	1.7	328.28	0	44.879	34689000	45	5
6296800	2822800	1605000	3962200	960840	230930	3051100	1904500	3692200	394870	6619700	2450700	1325400	2780500	1125900	1105600	2303500	2813200	2991000	924840	NaN	NaN	NaN	NaN	NaN	NaN	NaN	NaN	NaN	NaN						extracellular region	MRJP	6-blade_b-propeller_TolB-like;Royal_jelly/Protein_yellow	3	3	3	8	8	8	53.014	0	5.7575	24921000	16	6
3152300	1115200	1358900	2941600	764600	325140	1853900	881950	1938600	306850	2825800	993870	880900	2993700	889400	1052600	1116200	822970	1878900	570160	NaN	NaN	NaN	NaN	NaN	NaN	NaN	NaN	NaN	NaN							MRJP	6-blade_b-propeller_TolB-like;Royal_jelly/Protein_yellow	7	3	0	12	6.2	0	70.181	0	16.895	14639000	6	2
21674000	5138900	13089000	35639000	3904400	4311100	30068000	10437000	16009000	13316000	22715000	8715700	10410000	28567000	4864700	7368000	21620000	14522000	13984000	8062700	NaN	NaN	NaN	NaN	NaN	NaN	NaN	NaN	NaN	NaN						extracellular region	MRJP	6-blade_b-propeller_TolB-like;Royal_jelly/Protein_yellow	12	11	11	23.9	21.9	21.9	61.661	0	69.549	153590000	117	17
807770	793850	546940	756650	0	886440	973710	560000	1147500	865920	780670	908410	530000	702010	0	950420	880450	772020	968420	563910	NaN	NaN	NaN	NaN	NaN	NaN	NaN	NaN	NaN	NaN					catalytic activity;oxidoreductase activity		GFO_IDH_MocA;GFO_IDH_MocA_C	NAD(P)-bd_dom;Oxidoreductase_N;OxRdtase_C	1	1	1	3.3	3.3	3.3	36.898	0.0098619	2.2476	7338800	2	0
0	713750	0	1323600	0	926000	1745800	1147100	2400200	2166500	0	943910	0	1163600	0	1111500	1531400	1457700	1965100	1295000	NaN	NaN	NaN	NaN	NaN	NaN	NaN	NaN	NaN	NaN						cell part;intracellular membrane-bounded organelle;intracellular organelle;intracellular part;membrane-bounded organelle;nucleus;organelle	Rad60-SLD	Rad60/SUMO_like;Ubiquitin-like;Ubiquitin-rel_dom	1	1	1	12.9	12.9	12.9	10.456	0	4.7094	10423000	5	0
1119500	625630	6755000	2274400	1442200	1141700	945770	1290500	2235600	6282600	755650	1155900	3700600	1532800	3744900	2406700	2117400	1227600	1073000	2632100	NaN	NaN	NaN	NaN	NaN	NaN	NaN	NaN	NaN	NaN				cellular component assembly;cellular component assembly at cellular level;cellular component organization;cellular component organization at cellular level;cellular component organization or biogenesis;cellular component organization or biogenesis at cellular level;cellular macromolecular complex assembly;cellular macromolecular complex subunit organization;cellular process;chromatin organization…	binding;DNA binding;nucleic acid binding	cell part;chromosomal part;intracellular membrane-bounded organelle;intracellular organelle;intracellular organelle part;intracellular part;macromolecular complex;membrane-bounded organelle;nucleosome;nucleus;organelle;organelle part;protein-DNA complex	Histone	Histone_core_D;Histone_H4;Histone_H4_CS;Histone-fold	4	4	4	29.1	29.1	29.1	11.381	0	26.116	24113000	51	0
1059300	751840	1422800	483300	871440	380280	679330	319070	917510	1707000	0	0	0	0	0	0	0	0	0	977580	NaN	NaN	NaN	NaN	NaN	NaN	NaN	NaN	NaN	NaN				establishment of localization;establishment of localization in cell;establishment of protein localization;intracellular protein transport;intracellular transport;protein transport;transport	binding;GTP binding;guanyl nucleotide binding;guanyl ribonucleotide binding;nucleotide binding;purine nucleotide binding;purine ribonucleoside triphosphate binding;purine ribonucleotide binding;ribonucleotide binding	cell part;intracellular	Arf	P-loop_NTPase;Small_GTPase_ARF/SAR;Small_GTPase_SAR1;Small_GTP-bd_dom	2	2	2	16.1	16.1	16.1	21.83	0.0061983	2.5633	8591800	1	0
6576200	4376700	9683100	5568100	9253300	5587800	7703200	5032600	11061000	9988200	6591500	6232100	7029800	5507400	9464300	6428500	5840300	6648700	7847600	7492200	NaN	NaN	NaN	NaN	NaN	NaN	NaN	NaN	NaN	NaN				cellular macromolecule metabolic process;cellular metabolic process;cellular process;cellular protein metabolic process;macromolecule metabolic process;metabolic process;primary metabolic process;protein folding;protein metabolic process;response to stimulus;response to stress	adenyl nucleotide binding;adenyl ribonucleotide binding;ATP binding;binding;nucleotide binding;purine nucleotide binding;purine ribonucleoside triphosphate binding;purine ribonucleotide binding;ribonucleotide binding		HSP90	HATPase_C;Heat_shock_protein_90_CS;Hsp90_fam;Hsp90_N;Ribosomal_S5_D2-typ_fold	11	10	10	15	13.5	13.5	92.146	0	75.25	74831000	70	6
180010	72274	228430	137900	0	539020	109180	481510	0	6157900	191590	70347	200860	90887	0	702280	69999	727000	0	3494900	NaN	NaN	NaN	NaN	NaN	NaN	NaN	NaN	NaN	NaN				cell killing;cytolysis in other organism;establishment of localization;hemolysis in other organism;ion transport;killing of cells of other organism;multi-organism process;transport	enzyme inhibitor activity;enzyme regulator activity;kinase inhibitor activity;kinase regulator activity;protein kinase inhibitor activity;protein kinase regulator activity	cell part;extracellular region part;integral to membrane;intrinsic to membrane;membrane part;other organism cell membrane;other organism membrane;other organism part	Melittin	Melittin/Api_allergen	1	1	1	20	20	20	7.5848	0	13.737	7906200	24	3
0	0	0	0	0	0	0	0	0	0	0	0	0	0	0	0	0	0	0	0	NaN	NaN	NaN	NaN	NaN	NaN	NaN	NaN	NaN	NaN	+								1	1	1	2.6	2.6	2.6	70.44	1	-2	0	0	0
490950016	196820000	111630000	345089984	106600000	84937000	361800000	140350000	222770000	102230000	473990016	258900000	89275000	295190016	118790000	115060000	313569984	185850000	174690000	55688000	NaN	NaN	NaN	NaN	NaN	NaN	NaN	NaN	NaN	NaN				caste determination;caste determination, influence by environmental factors;cell killing;defense response;defense response to bacterium;defense response to fungus;defense response to Gram-negative bacterium;defense response to Gram-positive bacterium;developmental process;killing of cells of other organism;multi-organism process;polyphenic determination;polyphenic determination, influence by envi…		extracellular region	MRJP	6-blade_b-propeller_TolB-like;Royal_jelly/Protein_yellow	21	21	20	55.1	55.1	52.5	48.886	0	323.31	2163200000	789	100
123810000	108390000	126050000	156770000	173010000	147200000	208270000	97073000	198090000	285000000	133770000	138410000	113780000	162450000	150570000	160840000	166060000	152580000	166520000	143770000	NaN	NaN	NaN	NaN	NaN	NaN	NaN	NaN	NaN	NaN					adenyl nucleotide binding;adenyl ribonucleotide binding;amino acid kinase activity;arginine kinase activity;ATP binding;binding;catalytic activity;kinase activity;nucleotide binding;phosphotransferase activity, nitrogenous group as acceptor;purine nucleotide binding;purine ribonucleoside triphosphate binding;purine ribonucleotide binding;ribonucleotide binding;transferase activity;transferase act…		ATP-gua_Ptrans;ATP-gua_PtransN	ATP-guanido_PTrfase;ATP-guanido_PTrfase_AS;ATP-guanido_PTrfase_cat;ATP-guanido_PTrfase_N;Gln_synth/guanido_kin_cat_dom	22	22	2	58.6	58.6	4.2	40.008	0	225.22	1623700000	582	60
68345000	23368000	26551000	67023000	15807000	5839500	62862000	27259000	32640000	25401000	63848000	29518000	22538000	53977000	20673000	11825000	58545000	36410000	23963000	14014000	NaN	NaN	NaN	NaN	NaN	NaN	NaN	NaN	NaN	NaN						extracellular region	MRJP	6-blade_b-propeller_TolB-like;Royal_jelly/Protein_yellow	18	18	13	41.4	41.4	33.4	51.073	0	122.41	355090000	219	36
3322100	2722300	12202000	7258100	14004000	7028100	11097000	7287000	7090600	23876000	4912200	3715800	9497800	6346200	15908000	9966600	8376700	9884000	6226800	9772100	NaN	NaN	NaN	NaN	NaN	NaN	NaN	NaN	NaN	NaN				metabolic process;oxidation-reduction process	binding;cation binding;electron carrier activity;heme binding;ion binding;iron ion binding;metal ion binding;tetrapyrrole binding;transition metal ion binding	cell part;cytoplasmic part;intracellular organelle part;intracellular part;membrane part;membrane-enclosed lumen;mitochondrial intermembrane space;mitochondrial part;organelle envelope lumen;organelle part;respiratory chain	Cytochrom_C	Cyt_c_1A/1B;Cyt_c-like_dom	7	7	7	50.9	50.9	50.9	11.91	0	59.188	95888000	111	6
0	0	765040	308860	0	74682	266720	134370	112290	2070400	0	0	459650	289260	0	155830	258280	254320	152010	1123900	NaN	NaN	NaN	NaN	NaN	NaN	NaN	NaN	NaN	NaN					binding;catalytic activity;GTP binding;GTPase activity;guanyl nucleotide binding;guanyl ribonucleotide binding;hydrolase activity;hydrolase activity, acting on acid anhydrides;hydrolase activity, acting on acid anhydrides, in phosphorus-containing anhydrides;nucleic acid binding;nucleoside-triphosphatase activity;nucleotide binding;purine nucleotide binding;purine ribonucleoside triphosphate bind…	cell part;cytoplasm;intracellular part	GTP_EFTU;GTP_EFTU_D2;GTP_EFTU_D3	EF_GTP-bd_dom;P-loop_NTPase;Transl_B-barrel;Transl_elong_EF1A/Init_IF2_C;Transl_elong_EF1A_euk/arc;Transl_elong_EFTu/EF1A_2;Transl_elong_EFTu/EF1A_C	9	2	2	19.3	7.6	7.6	50.521	0	4.2812	3732400	5	0
0	0	1173100	162750	0	0	0	0	177910	393250	0	0	0	141180	0	0	0	0	137020	234740	NaN	NaN	NaN	NaN	NaN	NaN	NaN	NaN	NaN	NaN				biological adhesion;cell adhesion;cellular process;multicellular organismal process;neurological system process;response to stimulus;sensory perception;sensory perception of chemical stimulus;sensory perception of smell;system process		cell part;integral to membrane;intrinsic to membrane;membrane;membrane part;plasma membrane	CD36	CD36	2	2	2	4.6	4.6	4.6	58.11	0	22.505	1907100	6	0
937210	1034600	0	0	2295000	0	0	0	0	0	967480	1148800	0	0	2373800	0	0	0	0	0	NaN	NaN	NaN	NaN	NaN	NaN	NaN	NaN	NaN	NaN									5	1	1	17.5	2.4	2.4	46.668	0.006012	2.3908	4266900	1	0
54700000	43083000	20233000	27298000	12961000	8706500	7761400	17658000	22069000	21902000	47599000	47181000	16963000	22282000	18671000	14223000	9172400	27773000	19068000	12149000	NaN	NaN	NaN	NaN	NaN	NaN	NaN	NaN	NaN	NaN					binding;odorant binding		PBP_GOBP	PBP_GOBP;PBP_GOBP_dom	8	8	6	52.6	52.6	45.2	15.203	0	143.75	236370000	96	12
992440	3149700	1494700	1813100	2629100	1751500	442980	2513000	1865600	831050	2514900	3115200	1123600	1109900	2523700	1108800	951150	2028800	1074100	983770	NaN	NaN	NaN	NaN	NaN	NaN	NaN	NaN	NaN	NaN					binding;odorant binding		PBP_GOBP	PBP_GOBP;PBP_GOBP_dom	3	3	3	27.4	27.4	27.4	15.031	0	35.385	17483000	18	2
1225400	666020	674620	1147900	357190	2089600	714280	869470	924230	1729400	2243700	483810	323120	1012300	364190	3233000	967060	644980	408450	452120	NaN	NaN	NaN	NaN	NaN	NaN	NaN	NaN	NaN	NaN					binding;odorant binding		PBP_GOBP	PBP_GOBP;PBP_GOBP_dom	4	4	4	43.7	43.7	43.7	15.204	0	59.103	10398000	6	2
442170	441190	284470	0	518510	789830	1867400	549820	1221900	627140	376220	451250	234190	0	415110	676490	1852200	920390	1131100	321890	NaN	NaN	NaN	NaN	NaN	NaN	NaN	NaN	NaN	NaN					binding;odorant binding		PBP_GOBP	PBP_GOBP;PBP_GOBP_dom	1	1	1	10.6	10.6	10.6	15.104	0	13.796	6742500	5	0
986580	1068900	2350600	1681100	3275300	1813300	1981000	1573400	1662600	2174800	1133200	1471900	1527700	1581100	3136300	2146100	2003300	2206300	1210200	1259200	NaN	NaN	NaN	NaN	NaN	NaN	NaN	NaN	NaN	NaN					binding;odorant binding		PBP_GOBP	PBP_GOBP;PBP_GOBP_dom	2	2	2	18.9	18.9	18.9	16.741	0	30.475	18568000	15	1
86639000	64647000	48064000	58251000	74224000	67426000	63645000	60956000	101600000	62577000	148090000	68422000	47896000	60846000	62425000	82878000	44850000	69817000	55491000	31436000	NaN	NaN	NaN	NaN	NaN	NaN	NaN	NaN	NaN	NaN							OS-D	OS_D_A10/PebIII	7	7	7	63.8	63.8	63.8	13.844	0	119.2	688030000	122	18
10969000	3706000	1748000	6170000	1435400	1350800	11213000	3225100	2548000	1238000	10837000	4070700	2348000	6700200	2676000	1767900	4219000	6426100	2364900	1109400	NaN	NaN	NaN	NaN	NaN	NaN	NaN	NaN	NaN	NaN							MRJP	6-blade_b-propeller_TolB-like;Royal_jelly/Protein_yellow	9	7	6	21.9	19.2	19.2	50.54	0	40.384	43604000	65	15
0	0	0	0	0	0	50208	0	0	348500	0	0	0	0	0	0	42199	0	0	199590	NaN	NaN	NaN	NaN	NaN	NaN	NaN	NaN	NaN	NaN							Hemocyanin_C;Hemocyanin_M;Hemocyanin_N	Hemocyanin/hexamerin;Hemocyanin/hexamerin_mid_dom;Hemocyanin_C;Hemocyanin_N;Ig_E-set;Unchr_di-copper_centre	1	1	1	3.4	3.4	3.4	79.528	0	3.2033	398710	2	0
3697800	3867500	27600000	8826100	17719000	9180100	14254000	7437100	12763000	31411000	4268900	5335700	22646000	8220900	16805000	11667000	10885000	10727000	9972700	17942000	NaN	NaN	NaN	NaN	NaN	NaN	NaN	NaN	NaN	NaN				cellular process;establishment of localization;transmembrane transport;transport	transporter activity	cell part;cytoplasmic part;integral to membrane;intracellular organelle part;intracellular part;intrinsic to membrane;membrane;membrane part;mitochondrial inner membrane;mitochondrial membrane;mitochondrial part;organelle inner membrane;organelle membrane;organelle part	Mito_carr	Aden_trnslctor;Mit_carrier;Mitochondrial_sb/sol_carrier;Mt_carrier_dom	8	8	8	29.3	29.3	29.3	32.986	0	27.3	136760000	106	6
20335000	14045000	16831000	19391000	12167000	18569000	18424000	16006000	17362000	14221000	22228000	18204000	15011000	17453000	12575000	21215000	14798000	20619000	13588000	8655400	NaN	NaN	NaN	NaN	NaN	NaN	NaN	NaN	NaN	NaN					binding;lipid binding;transporter activity			Calycin;Calycin-like;Fatty_acid-bd	8	8	8	88.6	88.6	88.6	12.024	0	168.62	167350000	200	25
74100000	58522000	53858000	79909000	50455000	98264000	145330000	48070000	94973000	87106000	77308000	78977000	45805000	68954000	48984000	118560000	116450000	64580000	74007000	48275000	NaN	NaN	NaN	NaN	NaN	NaN	NaN	NaN	NaN	NaN					binding;lipid binding;transporter activity		Lipocalin	Calycin;Calycin-like;Fatty_acid-bd;Lipocln_cytosolic_FA-bd_dom	10	10	1	59.1	59.1	9.1	15.035	0	94.151	790590000	194	21
14448000	12471000	31533000	19981000	20588000	16939000	16853000	10367000	17327000	30512000	14630000	17681000	24685000	16431000	21507000	19352000	13298000	15513000	14466000	17622000	NaN	NaN	NaN	NaN	NaN	NaN	NaN	NaN	NaN	NaN					catalytic activity;hydrolase activity		COesterase	AB_hydrolase;CarbesteraseB;Carboxylesterase_B_AS;Carboxylesterase_B_CS	13	13	13	32.1	32.1	32.1	63.897	0	56.195	191020000	211	14
3176800	2144900	4386000	3950400	4734300	2758700	4323500	3624700	4738400	5667300	3435800	2854400	3840200	3745600	5247600	2753600	3055900	4452300	3649800	3819100	NaN	NaN	NaN	NaN	NaN	NaN	NaN	NaN	NaN	NaN					catalytic activity;oxidoreductase activity;oxidoreductase activity, acting on paired donors, with incorporation or reduction of molecular oxygen;peroxiredoxin activity		1-cysPrx_C;AhpC-TSA	AhpC/TSA;Peroxiredoxin_C;Thioredoxin-like_fold	6	5	5	28.1	25.2	25.2	27.168	0	26.482	39505000	54	2
38591000	15715000	98993000	36978000	2788100	42378000	57871000	24957000	51183000	65750000	43691000	23883000	81452000	33863000	2936600	48446000	41370000	34789000	40152000	37893000	NaN	NaN	NaN	NaN	NaN	NaN	NaN	NaN	NaN	NaN					lipid transporter activity;nutrient reservoir activity;substrate-specific transporter activity;transporter activity	extracellular region	DUF1943;Vitellogenin_N;VWD	Lipid_transp_b-sht_shell;Lipid_transpt_N;Vitellinogen_b-sht_N;Vitellinogen_open_b-sht;Vitellinogen_superhlx;VWF_type-D	44	44	3	31.1	31.1	2.4	201.05	0	257.61	435200000	406	33
249060	320680	1919600	196490	1552100	1141900	48698	0	1062500	2750600	772480	460890	863300	793230	1041500	1137100	236290	0	760080	1715100	NaN	NaN	NaN	NaN	NaN	NaN	NaN	NaN	NaN	NaN					binding;catalytic activity;cation binding;ion binding;metal ion binding;oxidoreductase activity		Hemocyanin_C;Hemocyanin_M;Hemocyanin_N	Hemocyanin/hexamerin;Hemocyanin/hexamerin_mid_dom;Hemocyanin_C;Hemocyanin_N;Ig_E-set;Tyrosinase_Cu-bd;Unchr_di-copper_centre	5	5	5	11.4	11.4	11.4	80.093	0	13.575	9241600	21	0
8930800	6058000	9385700	7085700	15533000	8792800	12739000	6456900	9888800	9251300	7506000	6756800	5840900	7492200	17031000	11022000	10796000	8928000	8669900	5617400	NaN	NaN	NaN	NaN	NaN	NaN	NaN	NaN	NaN	NaN							OS-D	OS_D_A10/PebIII	8	8	8	45.4	45.4	45.4	14.954	0	14.581	94122000	98	8
4627300	5452700	4833200	4427300	4411500	5039600	5724700	5206200	4699700	4685500	5098800	6640600	3754600	3817000	5339600	5905500	4146300	7955000	3137200	2845500	NaN	NaN	NaN	NaN	NaN	NaN	NaN	NaN	NaN	NaN					binding;odorant binding		PBP_GOBP	PBP_GOBP;PBP_GOBP_dom	3	3	3	22.1	22.1	22.1	15.329	0	6.0613	49108000	33	4
0	0	0	0	0	0	0	0	0	0	0	0	0	0	0	0	0	0	0	0	NaN	NaN	NaN	NaN	NaN	NaN	NaN	NaN	NaN	NaN	+				binding;odorant binding		PBP_GOBP	PBP_GOBP;PBP_GOBP_dom	1	1	1	9	9	9	15.937	1	-2	0	0	0
180570000	160500000	113810000	125650000	151600000	151400000	157310000	121940000	140980000	106890000	185240000	170920000	75617000	112190000	175410000	264570000	115560000	157260000	78504000	60063000	NaN	NaN	NaN	NaN	NaN	NaN	NaN	NaN	NaN	NaN					binding;odorant binding		PBP_GOBP	PBP_GOBP;PBP_GOBP_dom	6	6	6	62.7	62.7	62.7	15.658	0	47.755	1410700000	143	13
3243700	1793200	2273100	3187600	4541200	2723200	7100500	1170000	6301000	3434900	1634400	1154000	1488400	1273000	2027400	1679700	2901600	1238500	1802900	1517200	NaN	NaN	NaN	NaN	NaN	NaN	NaN	NaN	NaN	NaN		+							1	1	1	0	0	0	324.24	0.008016	2.383	35768000	15	2
2027200	1852100	870880	0	2714800	1565000	972420	1509300	3060600	937750	1036400	1209400	664190	0	1349500	979390	740880	1094600	1227400	516940	NaN	NaN	NaN	NaN	NaN	NaN	NaN	NaN	NaN	NaN		+							1	1	1	0	0	0	136.13	0.0063425	2.6521	15510000	12	2
0	0	0	0	0	0	0	0	0	0	0	0	0	0	0	0	0	0	0	0	NaN	NaN	NaN	NaN	NaN	NaN	NaN	NaN	NaN	NaN	+	+							1	1	1	0	0	0	62.077	1	-2	0	0	0
238240000	202950000	88397000	194830000	1002600	147540000	167140000	164970000	181110000	146130000	121300000	131030000	61123000	93691000	36370000	98756000	69152000	121790000	75006000	44265000	NaN	NaN	NaN	NaN	NaN	NaN	NaN	NaN	NaN	NaN		+							2	2	2	0	0	0	432.72	0.0022727	3.1592	1532300000	31	4
0	1631200	2871800	1007600	2731000	1440800	1238000	635830	996410	1700800	0	1067700	1215800	935090	1360700	1577600	1034300	922570	822710	998330	NaN	NaN	NaN	NaN	NaN	NaN	NaN	NaN	NaN	NaN		+							1	1	1	0	0	0	43.753	0.0044643	2.9703	14253000	4	0
0	0	0	0	0	0	0	0	0	1280900	0	0	0	0	0	0	0	0	0	733550	NaN	NaN	NaN	NaN	NaN	NaN	NaN	NaN	NaN	NaN		+							1	1	1	0	0	0	34.708	0.0098814	2.2509	1280900	4	0
0	0	0	0	1582200	0	0	0	0	0	0	0	0	0	1538300	0	0	0	0	0	NaN	NaN	NaN	NaN	NaN	NaN	NaN	NaN	NaN	NaN	+	+							1	1	1	0	0	0	65.459	1	-2	1582200	1	0
14454000	10533000	21583000	19379000	20991000	10665000	25084000	9765200	23770000	38440000	14034000	12900000	17602000	16936000	22350000	12470000	21664000	14779000	19922000	19784000	NaN	NaN	NaN	NaN	NaN	NaN	NaN	NaN	NaN	NaN									2	2	2	2.9	2.9	2.9	64.551	0	65.64	194660000	139	14
0	0	0	0	0	0	0	0	0	0	0	0	0	0	0	0	0	0	0	0	NaN	NaN	NaN	NaN	NaN	NaN	NaN	NaN	NaN	NaN	+								1	1	1	2.1	2.1	2.1	70.083	1	-2	0	0	0
1356000	127500	2783300	3424600	2179200	1367900	5813900	662940	3367200	12116000	1268200	308690	1803400	2209100	1707700	1459700	7216400	993630	1978000	4287900	NaN	NaN	NaN	NaN	NaN	NaN	NaN	NaN	NaN	NaN									2	2	2	13.4	13.4	13.4	20.956	0.0097276	2.1698	33199000	4	0
2232900	0	0	0	0	0	0	0	0	0	2232900	0	0	0	0	0	0	0	0	0	NaN	NaN	NaN	NaN	NaN	NaN	NaN	NaN	NaN	NaN	+								1	1	1	4.7	4.7	4.7	22.423	1	-2	2232900	1	1
0	0	0	0	0	0	0	0	0	0	0	0	0	0	0	0	0	0	0	0	NaN	NaN	NaN	NaN	NaN	NaN	NaN	NaN	NaN	NaN	+								1	1	1	17.1	17.1	17.1	8.7459	1	-2	0	0	0
[truncated: 69 more columns]
